# Supplementary material for: Potential drivers and implications of a balanced breeding sex ratio in a small population of an imperiled species with environmental sex determination
Source: Ecol Evol. 2024 Sep 2;14(9):e70166. doi: 10.1002/ece3.70166 (PMC11366973; doi:10.1002/ece3.70166)
Supplement: Supplementary file 1 — Appendix S1 [file ECE3-14-e70166-s001.zip]

Archive with 3 entries (3 files):
- Colony_Output_resubmission.csv
- SGI_BSR_Analyses.Rmd
- SGI_loggerhead_genos_2022_sub.csv
