# Supplementary material for: Potential drivers and implications of a balanced breeding sex ratio in a small population of an imperiled species with environmental sex determination
Source: Ecol Evol. 2024 Sep 2;14(9):e70166. doi: 10.1002/ece3.70166 (PMC11366973; doi:10.1002/ece3.70166)
Supplement: Supplementary file 1 — Appendix S1 [file ECE3-14-e70166-s001.zip › Colony_Output_resubmission.csv]

ClusterIndex	Probability	Offspring	Father	Mother
1	1	A16_1	*1	KKM0976
1	1	A16_10	*1	KKM0976
1	1	A16_11	*1	KKM0976
1	1	A16_12	*1	KKM0976
1	1	A16_13	*1	KKM0976
1	1	A16_14	*1	KKM0976
1	1	A16_15	*1	KKM0976
1	1	A16_16	*1	KKM0976
1	1	A16_17	*1	KKM0976
1	1	A16_18	*1	KKM0976
1	1	A16_19	*1	KKM0976
1	1	A16_2	*1	KKM0976
1	1	A16_20	*1	KKM0976
1	1	A16_21	*1	KKM0976
1	1	A16_22	*1	KKM0976
1	1	A16_3	*1	KKM0976
1	1	A16_4	*1	KKM0976
1	1	A16_5	*1	KKM0976
1	1	A16_6	*1	KKM0976
1	1	A16_7	*1	KKM0976
1	1	A16_8	*1	KKM0976
1	1	A16_9	*1	KKM0976
2	1	A17_10	*2	KKM0949
2	1	A17_2	*2	KKM0949
2	1	A17_3	*2	KKM0949
2	1	A17_4	*2	KKM0949
2	1	A17_5	*2	KKM0949
2	1	A17_6	*2	KKM0949
2	1	A17_7	*2	KKM0949
2	1	A17_8	*2	KKM0949
2	1	A17_9	*2	KKM0949
3	1	A18_1	*3	#1
3	1	A18_10	*3	#1
3	1	A18_11	*3	#1
3	1	A18_12	*3	#1
3	1	A18_13	*3	#1
3	1	A18_14	*3	#1
3	1	A18_15	*3	#1
3	1	A18_16	*3	#1
3	1	A18_17	*3	#1
3	1	A18_18	*3	#1
3	1	A18_2	*3	#1
3	1	A18_20	*3	#1
3	1	A18_3	*3	#1
3	1	A18_4	*3	#1
3	1	A18_5	*3	#1
3	1	A18_6	*3	#1
3	1	A18_7	*3	#1
3	1	A18_8	*3	#1
3	1	A18_9	*3	#1
4	0.9561	B10_1	*4	#2
4	0.9561	B10_10	*4	#2
4	0.9561	B10_11	*5	#2
4	0.9561	B10_12	*4	#2
4	0.9561	B10_14	*5	#2
4	0.9561	B10_15	*4	#2
4	0.9561	B10_16	*5	#2
4	0.9561	B10_17	*4	#2
4	0.9561	B10_18	*4	#2
4	0.9561	B10_19	*4	#2
4	0.9561	B10_2	*5	#2
4	0.9561	B10_20	*4	#2
4	0.9561	B10_3	*4	#2
4	0.9561	B10_4	*5	#2
4	0.9561	B10_5	*4	#2
4	0.9561	B10_6	*4	#2
4	0.9561	B10_7	*5	#2
4	0.9561	B10_8	*4	#2
4	0.9561	B10_9	*4	#2
5	0.0179	B11_1	*7	KKM0925
5	0.0179	B11_11	*8	KKM0925
5	0.0179	B11_13	*10	KKM0925
5	0.0179	B11_14	*9	KKM0925
5	0.0179	B11_15	*7	KKM0925
5	0.0179	B11_16	*10	KKM0925
5	0.0179	B11_17	*8	KKM0925
5	0.0179	B11_18	*10	KKM0925
5	0.0179	B11_19	*10	KKM0925
5	0.0179	B11_2	*10	KKM0925
5	0.0179	B11_20	*10	KKM0925
5	0.0179	B11_3	*10	KKM0925
5	0.0179	B11_4	*10	KKM0925
5	0.0179	B11_5	*10	KKM0925
5	0.0179	B11_6	*6	KKM0925
5	0.0179	B11_7	*10	KKM0925
5	0.0179	B11_8	*10	KKM0925
5	0.0179	B11_9	*7	KKM0925
6	1	B12_1	*11	#3
6	1	B12_10	*11	#3
6	1	B12_11	*11	#3
6	1	B12_12	*11	#3
6	1	B12_13	*11	#3
6	1	B12_14	*11	#3
6	1	B12_15	*11	#3
6	1	B12_16	*11	#3
6	1	B12_17	*11	#3
6	1	B12_18	*11	#3
6	1	B12_19	*11	#3
6	1	B12_2	*11	#3
6	1	B12_20	*11	#3
6	1	B12_21	*11	#3
6	1	B12_3	*11	#3
6	1	B12_5	*11	#3
6	1	B12_6	*11	#3
6	1	B12_7	*11	#3
6	1	B12_8	*11	#3
6	1	B12_9	*11	#3
7	1	B13_1	*12	KKM0967
7	1	B13_10	*12	KKM0967
7	1	B13_11	*12	KKM0967
7	1	B13_12	*12	KKM0967
7	1	B13_13	*12	KKM0967
7	1	B13_14	*12	KKM0967
7	1	B13_15	*12	KKM0967
7	1	B13_16	*12	KKM0967
7	1	B13_17	*12	KKM0967
7	1	B13_18	*12	KKM0967
7	1	B13_19	*12	KKM0967
7	1	B13_2	*12	KKM0967
7	1	B13_20	*12	KKM0967
7	1	B13_3	*12	KKM0967
7	1	B13_4	*12	KKM0967
7	1	B13_5	*12	KKM0967
7	1	B13_6	*12	KKM0967
7	1	B13_7	*12	KKM0967
7	1	B13_8	*12	KKM0967
7	1	B13_9	*12	KKM0967
1	1	B14_1	*1	KKM0976
1	1	B14_10	*1	KKM0976
1	1	B14_11	*1	KKM0976
1	1	B14_12	*1	KKM0976
1	1	B14_13	*1	KKM0976
1	1	B14_14	*1	KKM0976
1	1	B14_17	*1	KKM0976
1	1	B14_18	*1	KKM0976
1	1	B14_19	*1	KKM0976
1	1	B14_2	*1	KKM0976
1	1	B14_20	*1	KKM0976
1	1	B14_3	*1	KKM0976
1	1	B14_5	*1	KKM0976
1	1	B14_6	*1	KKM0976
1	1	B14_7	*1	KKM0976
1	1	B14_8	*1	KKM0976
1	1	B14_9	*1	KKM0976
8	1	C10_1	*13	#4
8	1	C10_10	*13	#4
8	1	C10_11	*13	#4
8	1	C10_12	*13	#4
8	1	C10_13	*13	#4
8	1	C10_14	*13	#4
8	1	C10_15	*13	#4
8	1	C10_16	*13	#4
8	1	C10_17	*13	#4
8	1	C10_18	*13	#4
8	1	C10_19	*13	#4
8	1	C10_2	*13	#4
8	1	C10_20	*13	#4
8	1	C10_3	*13	#4
8	1	C10_4	*13	#4
8	1	C10_5	*13	#4
8	1	C10_6	*13	#4
8	1	C10_7	*13	#4
8	1	C10_8	*13	#4
8	1	C10_9	*13	#4
7	1	C7_1	*12	KKM0967
7	1	C7_10	*12	KKM0967
7	1	C7_11	*12	KKM0967
7	1	C7_12	*12	KKM0967
7	1	C7_13	*12	KKM0967
7	1	C7_15	*12	KKM0967
7	1	C7_16	*12	KKM0967
7	1	C7_17	*12	KKM0967
7	1	C7_18	*12	KKM0967
7	1	C7_19	*12	KKM0967
7	1	C7_2	*12	KKM0967
7	1	C7_20	*12	KKM0967
7	1	C7_3	*12	KKM0967
7	1	C7_5	*12	KKM0967
7	1	C7_6	*12	KKM0967
7	1	C7_7	*12	KKM0967
7	1	C7_8	*12	KKM0967
7	1	C7_9	*12	KKM0967
9	0.9347	C8_1	*14	KKM0918
9	0.9347	C8_2	*14	KKM0918
9	0.9347	C8_3	*14	KKM0918
9	0.9347	C8_4	*14	KKM0918
10	1	CC5_1	*15	#5
10	1	CC5_11	*15	#5
10	1	CC5_12	*15	#5
10	1	CC5_13	*15	#5
10	1	CC5_14	*15	#5
10	1	CC5_17	*15	#5
10	1	CC5_18	*15	#5
10	1	CC5_19	*15	#5
10	1	CC5_2	*15	#5
10	1	CC5_20	*15	#5
10	1	CC5_3	*15	#5
10	1	CC5_4	*15	#5
10	1	CC5_5	*15	#5
10	1	CC5_6	*15	#5
10	1	CC5_7	*15	#5
10	1	CC5_8	*15	#5
10	1	CC5_9	*15	#5
11	1	CC6_1	*16	KKM0954
11	1	CC6_10	*16	KKM0954
11	1	CC6_11	*16	KKM0954
11	1	CC6_13	*16	KKM0954
11	1	CC6_14	*16	KKM0954
11	1	CC6_15	*16	KKM0954
11	1	CC6_16	*16	KKM0954
11	1	CC6_17	*16	KKM0954
11	1	CC6_18	*16	KKM0954
11	1	CC6_19	*16	KKM0954
11	1	CC6_2	*16	KKM0954
11	1	CC6_20	*16	KKM0954
11	1	CC6_3	*16	KKM0954
11	1	CC6_4	*16	KKM0954
11	1	CC6_5	*16	KKM0954
11	1	CC6_6	*16	KKM0954
11	1	CC6_7	*16	KKM0954
11	1	CC6_8	*16	KKM0954
11	1	CC6_9	*16	KKM0954
12	0.9606	D12_1	*17	#6
12	0.9606	D12_10	*17	#6
12	0.9606	D12_11	*17	#6
12	0.9606	D12_12	*17	#6
12	0.9606	D12_13	*17	#6
12	0.9606	D12_14	*17	#6
12	0.9606	D12_15	*17	#6
12	0.9606	D12_16	*17	#6
12	0.9606	D12_17	*17	#6
12	0.9606	D12_18	*17	#6
12	0.9606	D12_19	*17	#6
12	0.9606	D12_2	*17	#6
12	0.9606	D12_20	*17	#6
12	0.9606	D12_3	*17	#6
12	0.9606	D12_4	*17	#6
12	0.9606	D12_5	*17	#6
12	0.9606	D12_6	*17	#6
12	0.9606	D12_7	*18	#6
12	0.9606	D12_8	*17	#6
12	0.9606	D12_9	*17	#6
13	0.953	F15_1	*19	KKM0932
13	0.953	F15_10	*19	KKM0932
13	0.953	F15_11	*19	KKM0932
13	0.953	F15_12	*19	KKM0932
13	0.953	F15_13	*19	KKM0932
13	0.953	F15_14	*19	KKM0932
13	0.953	F15_15	*20	KKM0932
13	0.953	F15_16	*20	KKM0932
13	0.953	F15_17	*19	KKM0932
13	0.953	F15_18	*20	KKM0932
13	0.953	F15_19	*19	KKM0932
13	0.953	F15_2	*19	KKM0932
13	0.953	F15_20	*19	KKM0932
13	0.953	F15_4	*19	KKM0932
13	0.953	F15_5	*19	KKM0932
13	0.953	F15_6	*19	KKM0932
13	0.953	F15_7	*19	KKM0932
13	0.953	F15_8	*19	KKM0932
13	0.953	F15_9	*19	KKM0932
14	1	F18_1	*21	KKM0956
14	1	F18_11	*21	KKM0956
14	1	F18_12	*21	KKM0956
14	1	F18_13	*21	KKM0956
14	1	F18_14	*21	KKM0956
14	1	F18_15	*21	KKM0956
14	1	F18_16	*21	KKM0956
14	1	F18_18	*21	KKM0956
14	1	F18_19	*21	KKM0956
14	1	F18_2	*21	KKM0956
14	1	F18_20	*21	KKM0956
14	1	F18_3	*21	KKM0956
14	1	F18_4	*21	KKM0956
14	1	F18_5	*21	KKM0956
14	1	F18_6	*21	KKM0956
14	1	F18_7	*21	KKM0956
14	1	F18_8	*21	KKM0956
14	1	F18_9	*21	KKM0956
15	1	F19_1	*22	KKM0958
15	1	F19_2	*22	KKM0958
15	1	F19_3	*22	KKM0958
15	1	F19_4	*22	KKM0958
15	1	F19_5	*22	KKM0958
16	1	F20_1	*23	KKF020
16	1	F20_10	*23	KKF020
16	1	F20_11	*23	KKF020
16	1	F20_12	*23	KKF020
16	1	F20_13	*23	KKF020
16	1	F20_14	*23	KKF020
16	1	F20_15	*23	KKF020
16	1	F20_16	*23	KKF020
16	1	F20_17	*23	KKF020
16	1	F20_18	*23	KKF020
16	1	F20_19	*23	KKF020
16	1	F20_2	*23	KKF020
16	1	F20_20	*23	KKF020
16	1	F20_3	*23	KKF020
16	1	F20_4	*23	KKF020
16	1	F20_5	*23	KKF020
16	1	F20_6	*23	KKF020
16	1	F20_7	*23	KKF020
16	1	F20_8	*23	KKF020
16	1	F20_9	*23	KKF020
17	0.6586	F21_1	*24	KKF004
18	1	F22_1	*25	KKM0929
18	1	F22_10	*25	KKM0929
18	1	F22_11	*25	KKM0929
18	1	F22_12	*25	KKM0929
18	1	F22_13	*25	KKM0929
18	1	F22_14	*25	KKM0929
18	1	F22_15	*25	KKM0929
18	1	F22_16	*25	KKM0929
18	1	F22_17	*25	KKM0929
18	1	F22_18	*25	KKM0929
18	1	F22_19	*25	KKM0929
18	1	F22_2	*25	KKM0929
18	1	F22_20	*25	KKM0929
18	1	F22_3	*25	KKM0929
18	1	F22_4	*25	KKM0929
18	1	F22_5	*25	KKM0929
18	1	F22_6	*25	KKM0929
18	1	F22_7	*25	KKM0929
18	1	F22_8	*25	KKM0929
18	1	F22_9	*25	KKM0929
19	0.9984	G25_1	*26	MML099
19	0.9984	G25_10	*26	MML099
19	0.9984	G25_11	*26	MML099
19	0.9984	G25_12	*26	MML099
19	0.9984	G25_13	*26	MML099
19	0.9984	G25_15	*26	MML099
19	0.9984	G25_16	*26	MML099
19	0.9984	G25_2	*26	MML099
19	0.9984	G25_3	*26	MML099
19	0.9984	G25_4	*26	MML099
19	0.9984	G25_5	*26	MML099
19	0.9984	G25_6	*26	MML099
19	0.9984	G25_7	*26	MML099
19	0.9984	G25_8	*26	MML099
19	0.9984	G25_9	*26	MML099
20	1	G26_1	*27	KKF043
20	1	G26_10	*27	KKF043
20	1	G26_12	*27	KKF043
20	1	G26_13	*27	KKF043
20	1	G26_14	*27	KKF043
20	1	G26_15	*27	KKF043
20	1	G26_16	*27	KKF043
20	1	G26_18	*27	KKF043
20	1	G26_2	*27	KKF043
20	1	G26_20	*27	KKF043
20	1	G26_3	*27	KKF043
20	1	G26_4	*27	KKF043
20	1	G26_5	*27	KKF043
20	1	G26_6	*27	KKF043
20	1	G26_7	*27	KKF043
20	1	G26_8	*27	KKF043
20	1	G26_9	*27	KKF043
21	1	G27_1	*28	KKF010
21	1	G27_10	*28	KKF010
21	1	G27_11	*28	KKF010
21	1	G27_13	*28	KKF010
21	1	G27_14	*28	KKF010
21	1	G27_15	*28	KKF010
21	1	G27_16	*28	KKF010
21	1	G27_17	*28	KKF010
21	1	G27_18	*28	KKF010
21	1	G27_19	*28	KKF010
21	1	G27_2	*28	KKF010
21	1	G27_20	*28	KKF010
21	1	G27_3	*28	KKF010
21	1	G27_4	*28	KKF010
21	1	G27_5	*28	KKF010
21	1	G27_6	*28	KKF010
21	1	G27_7	*28	KKF010
21	1	G27_8	*28	KKF010
21	1	G27_9	*28	KKF010
22	1	G28_1	*29	#7
22	1	G28_10	*29	#7
22	1	G28_11	*29	#7
22	1	G28_2	*29	#7
22	1	G28_3	*29	#7
22	1	G28_4	*29	#7
22	1	G28_5	*29	#7
22	1	G28_6	*29	#7
22	1	G28_7	*29	#7
22	1	G28_8	*29	#7
22	1	G28_9	*29	#7
23	1	G29_1	*30	KKM0983
23	1	G29_10	*30	KKM0983
23	1	G29_11	*30	KKM0983
23	1	G29_12	*30	KKM0983
23	1	G29_13	*30	KKM0983
23	1	G29_14	*30	KKM0983
23	1	G29_15	*30	KKM0983
23	1	G29_16	*30	KKM0983
23	1	G29_17	*30	KKM0983
23	1	G29_18	*30	KKM0983
23	1	G29_19	*30	KKM0983
23	1	G29_2	*30	KKM0983
23	1	G29_20	*30	KKM0983
23	1	G29_3	*30	KKM0983
23	1	G29_4	*30	KKM0983
23	1	G29_5	*30	KKM0983
23	1	G29_6	*30	KKM0983
23	1	G29_7	*30	KKM0983
23	1	G29_8	*30	KKM0983
23	1	G29_9	*30	KKM0983
9	0.9347	G31_1	*14	KKM0918
9	0.9347	G31_10	*14	KKM0918
9	0.9347	G31_2	*14	KKM0918
9	0.9347	G31_3	*31	KKM0918
9	0.9347	G31_4	*14	KKM0918
9	0.9347	G31_5	*14	KKM0918
9	0.9347	G31_6	*14	KKM0918
9	0.9347	G31_7	*14	KKM0918
9	0.9347	G31_8	*14	KKM0918
9	0.9347	G31_9	*14	KKM0918
23	1	H18_1	*30	KKM0983
23	1	H18_10	*30	KKM0983
23	1	H18_11	*30	KKM0983
23	1	H18_12	*30	KKM0983
23	1	H18_13	*30	KKM0983
23	1	H18_14	*30	KKM0983
23	1	H18_15	*30	KKM0983
23	1	H18_16	*30	KKM0983
23	1	H18_17	*30	KKM0983
23	1	H18_18	*30	KKM0983
23	1	H18_19	*30	KKM0983
23	1	H18_20	*30	KKM0983
23	1	H18_3	*30	KKM0983
23	1	H18_4	*30	KKM0983
23	1	H18_5	*30	KKM0983
23	1	H18_6	*30	KKM0983
23	1	H18_7	*30	KKM0983
23	1	H18_9	*30	KKM0983
24	1	H19_1	*32	KKM0930
24	1	H19_10	*32	KKM0930
24	1	H19_11	*32	KKM0930
24	1	H19_12	*32	KKM0930
24	1	H19_13	*32	KKM0930
24	1	H19_14	*32	KKM0930
24	1	H19_15	*32	KKM0930
24	1	H19_16	*32	KKM0930
24	1	H19_17	*32	KKM0930
24	1	H19_18	*32	KKM0930
24	1	H19_19	*32	KKM0930
24	1	H19_2	*32	KKM0930
24	1	H19_20	*32	KKM0930
24	1	H19_3	*32	KKM0930
24	1	H19_4	*32	KKM0930
24	1	H19_5	*32	KKM0930
24	1	H19_6	*32	KKM0930
24	1	H19_7	*32	KKM0930
24	1	H19_8	*32	KKM0930
24	1	H19_9	*32	KKM0930
25	1	H21_1	*33	KKF063
25	1	H21_10	*33	KKF063
25	1	H21_11	*33	KKF063
25	1	H21_2	*33	KKF063
25	1	H21_3	*33	KKF063
25	1	H21_4	*33	KKF063
25	1	H21_5	*33	KKF063
25	1	H21_6	*33	KKF063
25	1	H21_7	*33	KKF063
25	1	H21_9	*33	KKF063
26	0.524	H22_1	*34	KKM0965
26	0.524	H22_10	*34	KKM0965
26	0.524	H22_11	*34	KKM0965
26	0.524	H22_12	*34	KKM0965
26	0.524	H22_13	*34	KKM0965
26	0.524	H22_14	*34	KKM0965
26	0.524	H22_15	*34	KKM0965
26	0.524	H22_16	*34	KKM0965
26	0.524	H22_17	*34	KKM0965
26	0.524	H22_18	*34	KKM0965
26	0.524	H22_19	*34	KKM0965
26	0.524	H22_2	*34	KKM0965
26	0.524	H22_20	*34	KKM0965
26	0.524	H22_3	*34	KKM0965
26	0.524	H22_4	*34	KKM0965
26	0.524	H22_5	*34	KKM0965
26	0.524	H22_6	*34	KKM0965
26	0.524	H22_7	*34	KKM0965
26	0.524	H22_8	*34	KKM0965
26	0.524	H22_9	*34	KKM0965
27	1	H24_10	*35	KKM0984
27	1	H24_11	*35	KKM0984
27	1	H24_12	*35	KKM0984
27	1	H24_13	*35	KKM0984
27	1	H24_14	*35	KKM0984
27	1	H24_15	*35	KKM0984
27	1	H24_16	*35	KKM0984
27	1	H24_17	*35	KKM0984
27	1	H24_18	*35	KKM0984
27	1	H24_19	*35	KKM0984
27	1	H24_2	*35	KKM0984
27	1	H24_20	*35	KKM0984
27	1	H24_3	*35	KKM0984
27	1	H24_4	*35	KKM0984
27	1	H24_5	*35	KKM0984
27	1	H24_6	*35	KKM0984
27	1	H24_7	*35	KKM0984
27	1	H24_8	*35	KKM0984
27	1	H24_9	*35	KKM0984
28	0.8008	I18_1	*36	#8
28	0.8008	I18_10	*37	#8
28	0.8008	I18_11	*37	#8
28	0.8008	I18_12	*36	#8
28	0.8008	I18_13	*37	#8
28	0.8008	I18_14	*37	#8
28	0.8008	I18_15	*37	#8
28	0.8008	I18_16	*37	#8
28	0.8008	I18_17	*37	#8
28	0.8008	I18_18	*37	#8
28	0.8008	I18_19	*37	#8
28	0.8008	I18_2	*37	#8
28	0.8008	I18_20	*37	#8
28	0.8008	I18_3	*38	#8
28	0.8008	I18_4	*38	#8
28	0.8008	I18_5	*37	#8
28	0.8008	I18_6	*37	#8
28	0.8008	I18_7	*37	#8
28	0.8008	I18_8	*37	#8
28	0.8008	I18_9	*37	#8
18	1	I19_1	*25	KKM0929
18	1	I19_2	*25	KKM0929
18	1	I19_3	*25	KKM0929
18	1	I19_4	*25	KKM0929
18	1	I19_5	*25	KKM0929
29	0.9998	I20_2	*39	KKM0927
30	1	I22_1	*40	LLT759
30	1	I22_10	*40	LLT759
30	1	I22_11	*40	LLT759
30	1	I22_12	*40	LLT759
30	1	I22_13	*40	LLT759
30	1	I22_14	*40	LLT759
30	1	I22_15	*40	LLT759
30	1	I22_16	*40	LLT759
30	1	I22_2	*40	LLT759
30	1	I22_3	*40	LLT759
30	1	I22_4	*40	LLT759
30	1	I22_5	*40	LLT759
30	1	I22_6	*40	LLT759
30	1	I22_7	*40	LLT759
30	1	I22_8	*40	LLT759
30	1	I22_9	*40	LLT759
31	1	I23_1	*41	KKM0973
31	1	I23_10	*41	KKM0973
31	1	I23_11	*41	KKM0973
31	1	I23_12	*41	KKM0973
31	1	I23_13	*41	KKM0973
31	1	I23_14	*41	KKM0973
31	1	I23_15	*41	KKM0973
31	1	I23_16	*41	KKM0973
31	1	I23_17	*41	KKM0973
31	1	I23_18	*41	KKM0973
31	1	I23_19	*41	KKM0973
31	1	I23_2	*41	KKM0973
31	1	I23_20	*41	KKM0973
31	1	I23_3	*41	KKM0973
31	1	I23_4	*41	KKM0973
31	1	I23_5	*41	KKM0973
31	1	I23_6	*41	KKM0973
31	1	I23_7	*41	KKM0973
31	1	I23_8	*41	KKM0973
31	1	I23_9	*41	KKM0973
32	1	J16_1	*42	#9
32	1	J16_10	*42	#9
32	1	J16_11	*42	#9
32	1	J16_12	*42	#9
32	1	J16_13	*42	#9
32	1	J16_14	*42	#9
32	1	J16_15	*42	#9
32	1	J16_16	*42	#9
32	1	J16_17	*42	#9
32	1	J16_18	*42	#9
32	1	J16_19	*42	#9
32	1	J16_2	*42	#9
32	1	J16_3	*42	#9
32	1	J16_4	*42	#9
32	1	J16_5	*42	#9
32	1	J16_6	*42	#9
32	1	J16_7	*42	#9
32	1	J16_8	*42	#9
32	1	J16_9	*42	#9
33	1	J17_1	*43	#10
33	1	J17_10	*43	#10
33	1	J17_11	*43	#10
33	1	J17_12	*43	#10
33	1	J17_13	*43	#10
33	1	J17_14	*43	#10
33	1	J17_15	*43	#10
33	1	J17_16	*43	#10
33	1	J17_17	*43	#10
33	1	J17_18	*43	#10
33	1	J17_19	*43	#10
33	1	J17_2	*43	#10
33	1	J17_20	*43	#10
33	1	J17_3	*43	#10
33	1	J17_4	*43	#10
33	1	J17_6	*43	#10
33	1	J17_7	*43	#10
33	1	J17_8	*43	#10
33	1	J17_9	*43	#10
