# Supplementary material for: Potential drivers and implications of a balanced breeding sex ratio in a small population of an imperiled species with environmental sex determination
Source: Ecol Evol. 2024 Sep 2;14(9):e70166. doi: 10.1002/ece3.70166 (PMC11366973; doi:10.1002/ece3.70166)
Supplement: Supplementary file 1 — Appendix S1 [file ECE3-14-e70166-s001.zip › SGI_loggerhead_genos_2022_sub.csv]

individual_id	lifestage	CcP2G10A	CcP2G10B	CcP1H11A	CcP1H11B	CcP1F01A	CcP1F01B	CcP1G03A	CcP1G03B	CcP1B03A	CcP1B03B	CcP1G02A	CcP1G02B	CcP5C08A	CcP5C08B	CcP5H07A	CcP5H07B	CcP5F01A	CcP5F01B	CcP2H12A	CcP2H12B	CcP7G11A	CcP7G11B	CcP7C06A	CcP7C06B	CcP7C04A	CcP7C04B	CcP7B07A	CcP7B07B	CcP7E11A	CcP7E11B	CcP8E07A	CcP8E07B
KKF010	nesting_female	286	292	319	327	308	308	282	286	262	290	115	131	217	221	221	241	210	220	304	312	170	188	137	147	216	240	329	385	237	241	155	175
KKF020	nesting_female	262	276	289	323	296	326	286	306	262	298	127	143	225	237	237	245	200	216	312	336	170	180	117	151	236	244	357	373	249	261	155	179
KKF106	nesting_female	270	278	289	307	308	318	306	310	262	306	131	135	205	209	221	229	200	202	304	304	170	188	129	137	216	220	377	385	241	249	159	175
KKM0918	nesting_female	256	276	301	331	308	312	282	294	262	310	123	135	213	229	213	233	214	226	312	332	166	166	133	159	220	252	329	349	245	249	155	159
KKM0920	nesting_female	266	276	303	311	308	318	290	306	298	298	119	143	197	209	229	233	198	210	304	316	188	192	129	133	244	244	329	329	245	245	159	159
KKM0925	nesting_female	266	304	311	315	300	304	270	286	262	286	127	131	193	233	233	237	198	226	276	304	170	188	137	151	216	228	353	365	237	237	155	167
KKM0927	nesting_female	256	258	293	301	312	312	274	290	296	310	107	131	205	221	241	241	192	212	304	304	162	170	129	141	248	252	369	409	245	245	151	159
KKM0929	nesting_female	264	280	297	311	308	338	290	314	298	306	111	131	225	233	229	261	192	210	304	328	174	178	121	137	220	240	349	349	225	249	145	159
KKM0930	nesting_female	258	276	303	307	322	334	306	306	284	292	103	123	193	205	233	249	194	218	304	308	174	178	117	137	252	260	329	365	237	249	159	167
KKM0932	nesting_female	262	276	303	311	308	312	290	294	262	290	127	143	201	217	249	261	206	214	308	312	184	188	129	147	236	256	337	365	241	261	141	163
KKM0946	nesting_female	270	290	289	289	308	312	282	306	290	294	91	135	213	229	233	245	196	212	276	312	188	200	125	151	252	264	329	393	249	249	145	171
KKM0949	nesting_female	276	290	293	311	296	308	294	306	290	294	123	139	213	233	225	255	206	214	308	324	162	170	117	129	216	236	329	361	237	241	155	159
KKM0953	nesting_female	244	266	293	315	308	338	282	290	294	314	119	135	213	229	229	255	230	244	276	320	180	184	117	155	244	248	353	377	241	253	155	159
KKM0954	nesting_female	276	290	289	311	312	318	282	314	286	302	127	131	201	213	225	241	190	210	296	308	184	188	129	137	216	228	329	369	233	233	141	167
KKM0956	nesting_female	264	286	303	335	300	318	270	290	290	310	115	135	217	237	213	237	192	214	304	328	170	184	133	141	236	244	329	373	237	257	151	151
KKM0958	nesting_female	256	276	289	315	312	312	262	310	288	310	107	127	209	213	229	245	192	218	304	328	166	188	129	141	216	236	333	381	245	257	155	155
KKM0965	nesting_female	256	278	303	311	308	312	290	294	298	306	99	123	233	233	245	251	210	232	304	308	178	180	129	137	248	256	329	361	237	245	155	159
KKM0967	nesting_female	260	266	289	307	296	326	298	318	290	290	115	131	193	217	217	229	196	210	304	308	184	184	117	121	232	248	349	381	249	249	117	159
KKM0973	nesting_female	278	300	289	289	312	318	286	306	294	306	91	127	233	241	221	229	200	226	300	304	178	180	147	147	228	232	369	393	241	245	151	155
KKM0976	nesting_female	266	268	289	311	304	304	290	290	290	292	123	151	217	229	213	241	190	200	304	304	174	192	129	133	228	272	365	389	233	249	117	151
KKM0978	nesting_female	276	276	315	331	308	308	274	282	262	290	111	135	213	233	225	251	220	222	316	320	166	166	117	129	212	240	329	333	257	261	133	155
KKM0980	nesting_female	278	278	289	307	308	312	286	290	290	294	131	131	213	221	241	241	190	212	320	328	170	174	117	129	216	244	381	389	237	245	151	155
KKM0983	nesting_female	278	286	311	311	312	330	306	310	302	314	143	147	213	229	241	249	214	222	308	328	170	188	129	141	216	252	353	389	233	241	167	171
KKM0984	nesting_female	276	278	303	311	308	312	270	298	294	294	107	131	217	237	233	237	216	226	312	324	180	192	137	137	240	260	329	349	241	253	163	187
MML099	nesting_female	276	278	289	307	308	318	290	290	290	306	119	127	221	237	233	245	210	214	304	320	188	196	129	137	216	232	329	377	241	265	141	187
KKF004	nesting_female	*	*	307	323	308	312	274	290	262	296	107	127	213	233	229	233	192	214	304	320	180	184	129	155	216	256	369	373	249	261	155	155
KKF043	nesting_female	264	278	289	331	292	300	282	306	262	288	95	131	233	233	237	241	194	244	304	304	170	192	129	133	232	244	361	361	241	245	159	167
KKF063	nesting_female	266	270	311	311	304	334	294	298	310	310	103	131	233	237	233	241	206	236	276	316	170	184	129	137	248	260	377	393	245	253	141	167
LLT759	nesting_female	278	280	293	315	296	330	294	310	290	290	123	131	213	213	233	241	194	198	276	304	170	184	137	141	240	244	329	329	237	249	117	155
A16_1	hatchling	266	280	289	311	304	318	290	298	292	298	135	151	221	229	213	241	190	196	304	312	174	180	129	137	240	272	349	389	233	241	117	141
A16_10	hatchling	266	280	289	323	304	318	290	306	290	298	123	135	221	229	241	245	196	200	276	304	180	192	133	147	240	272	357	365	233	241	117	167
A16_11	hatchling	268	280	289	323	304	318	290	298	292	298	107	123	217	221	213	241	190	196	276	304	166	174	133	147	220	228	349	365	241	249	141	151
A16_12	hatchling	266	280	289	289	304	318	290	306	290	298	107	151	221	229	213	245	190	200	276	304	180	192	133	147	220	272	357	389	233	241	151	167
A16_13	hatchling	266	280	311	323	304	318	290	298	290	298	107	123	221	229	213	249	190	190	304	312	166	192	129	147	220	228	357	389	233	241	117	141
A16_14	hatchling	268	280	289	323	304	318	290	298	290	302	107	123	221	229	213	245	190	190	276	304	166	174	133	137	220	228	*	*	241	249	151	167
A16_15	hatchling	266	280	289	323	304	318	290	306	290	298	123	135	221	229	213	241	190	196	276	304	180	192	129	147	240	272	349	389	233	241	151	167
A16_16	hatchling	266	280	289	289	304	318	290	298	292	298	107	151	221	229	241	241	190	196	276	304	166	174	129	137	240	272	349	365	233	241	117	167
A16_17	hatchling	268	280	289	289	304	318	290	298	292	302	107	151	221	229	241	241	196	200	276	304	166	174	129	137	240	272	349	365	241	249	141	151
A16_18	hatchling	266	280	311	323	304	318	290	298	290	302	135	151	217	221	241	241	190	200	304	312	166	192	133	147	220	272	349	389	233	241	117	167
A16_19	hatchling	268	280	289	323	304	318	290	306	292	298	107	151	217	221	241	241	196	200	276	304	166	174	129	147	228	240	349	365	241	249	117	141
A16_2	hatchling	266	280	289	323	304	318	290	306	292	302	107	151	221	229	213	241	190	190	276	304	166	192	133	137	220	228	349	389	241	249	117	141
A16_20	hatchling	268	280	289	311	304	318	290	298	292	298	107	151	221	229	213	241	196	200	304	312	166	192	133	147	240	272	357	389	241	249	117	167
A16_21	hatchling	268	280	289	289	304	318	290	298	292	302	135	151	221	229	241	245	190	190	276	304	166	192	129	147	240	272	357	365	241	249	117	167
A16_22	hatchling	266	280	289	323	304	318	290	298	290	298	107	151	221	229	213	245	196	200	276	304	166	192	133	137	228	240	357	389	233	241	117	167
A16_3	hatchling	266	280	289	311	304	318	290	306	290	302	107	123	217	221	213	245	190	196	304	312	166	192	129	137	228	240	349	389	241	249	117	167
A16_4	hatchling	266	280	289	289	304	318	290	298	290	302	107	151	221	229	213	245	190	196	304	312	166	192	129	147	228	240	357	389	241	249	117	141
A16_5	hatchling	266	280	289	289	304	318	290	298	290	302	107	123	221	229	241	241	190	200	304	312	166	174	133	137	228	240	357	389	241	249	117	141
A16_6	hatchling	266	280	311	323	304	318	290	298	292	302	107	123	217	221	213	245	190	190	276	304	166	174	129	137	220	272	357	365	233	241	117	141
A16_7	hatchling	266	280	289	323	304	318	290	298	292	302	107	151	217	221	241	241	190	200	304	312	166	192	129	141	220	272	349	365	241	249	117	167
A16_8	hatchling	266	280	289	289	304	318	290	298	290	302	123	135	217	221	241	245	190	190	304	312	174	180	129	137	220	228	357	365	233	241	117	141
A16_9	hatchling	268	280	311	323	304	318	290	306	290	298	135	151	217	221	241	241	190	190	304	312	180	192	133	137	220	228	349	365	233	241	151	167
A17_1	hatchling	*	*	*	*	*	*	*	*	*	*	*	*	201	221	*	*	*	*	*	*	*	*	*	*	*	*	*	*	*	*	*	*
A17_10	hatchling	276	296	293	303	296	322	294	298	286	294	123	127	193	213	225	233	196	214	308	324	162	170	129	129	236	240	329	329	237	249	159	159
A17_2	hatchling	276	276	303	311	296	326	290	294	286	290	115	139	225	233	225	233	206	210	304	308	162	166	129	129	216	236	329	329	237	237	155	159
A17_3	hatchling	276	290	289	311	308	322	294	298	286	294	123	127	213	225	225	233	196	206	308	324	162	166	129	129	236	240	329	329	237	241	155	159
A17_4	hatchling	276	290	289	311	296	322	294	298	286	290	115	123	193	213	233	255	196	206	308	308	162	166	129	129	216	240	329	361	237	249	151	155
A17_5	hatchling	290	296	289	311	308	322	298	306	286	290	115	139	193	213	233	255	196	214	308	324	166	170	117	129	216	240	329	361	241	249	159	159
A17_6	hatchling	276	276	303	311	296	322	290	294	294	298	115	123	225	233	233	255	210	214	308	308	162	166	117	129	216	236	361	401	237	249	155	159
A17_7	hatchling	290	296	303	311	308	322	298	306	294	298	115	123	225	233	225	233	206	210	304	324	166	170	117	129	236	236	329	329	237	241	151	159
A17_8	hatchling	290	296	293	303	308	322	298	306	286	294	115	123	193	213	225	233	196	214	304	324	166	170	117	129	236	240	329	361	237	237	151	155
A17_9	hatchling	276	276	289	293	296	322	294	298	294	298	115	139	193	233	225	233	206	210	304	324	162	166	129	129	216	236	329	401	241	249	151	155
A18_1	hatchling	278	286	285	289	308	318	270	290	294	306	95	111	217	229	237	237	206	246	308	308	170	170	151	167	232	240	385	389	237	253	155	167
A18_10	hatchling	270	270	289	311	308	318	270	290	294	306	95	111	193	229	217	237	192	214	308	308	170	170	133	137	236	240	385	389	237	241	159	167
A18_11	hatchling	278	286	289	311	308	312	270	290	290	306	111	139	217	229	237	237	206	246	308	308	170	170	137	151	232	240	385	389	237	253	155	167
A18_12	hatchling	270	286	311	315	308	312	270	290	290	306	95	111	213	217	237	237	192	214	308	308	170	192	151	167	216	236	385	389	237	241	145	155
A18_13	hatchling	270	278	285	289	308	312	270	290	290	306	131	139	213	217	205	217	192	214	308	316	170	192	133	167	236	240	329	329	237	253	159	167
A18_14	hatchling	270	278	311	315	304	312	270	290	290	306	95	111	193	213	237	237	206	246	308	308	170	192	133	167	232	240	385	389	241	253	155	167
A18_15	hatchling	270	278	285	315	308	318	270	290	294	294	111	139	217	229	217	237	206	246	308	316	170	170	151	167	232	240	329	389	241	241	155	167
A18_16	hatchling	278	286	289	311	308	318	270	290	294	306	95	111	193	229	217	237	192	214	308	308	170	192	151	167	236	240	385	389	237	241	155	167
A18_17	hatchling	278	286	311	315	308	318	270	290	294	306	95	111	217	229	217	237	192	214	308	316	170	170	151	167	236	240	329	389	241	241	145	155
A18_18	hatchling	278	286	311	315	308	318	270	290	290	294	111	139	217	229	237	249	206	246	308	308	170	170	137	151	216	232	329	385	237	241	155	167
A18_19	hatchling	270	270	289	289	*	*	270	270	272	274	*	*	193	193	*	*	*	*	*	*	*	*	129	151	*	*	*	*	*	*	167	167
A18_2	hatchling	270	286	311	315	308	312	270	290	290	306	95	131	217	229	217	237	192	206	308	308	170	170	137	151	232	240	329	389	241	253	145	155
A18_20	hatchling	270	270	285	289	308	318	270	290	294	294	131	139	193	213	217	237	214	246	308	316	170	192	137	151	216	232	329	329	241	241	145	155
A18_3	hatchling	278	286	285	289	304	318	270	290	294	306	95	131	213	217	217	249	214	246	308	308	170	170	133	137	216	232	329	329	237	241	159	167
A18_4	hatchling	270	286	289	311	304	318	270	290	290	294	111	139	217	229	217	237	206	246	308	308	170	170	137	151	216	232	329	389	241	245	145	155
A18_5	hatchling	270	286	311	315	308	318	270	290	290	294	131	139	193	213	237	237	206	246	308	316	170	192	151	167	216	232	385	389	237	241	159	167
A18_6	hatchling	278	286	285	315	304	312	270	290	290	306	95	111	213	217	217	249	192	206	308	308	170	170	133	167	232	240	329	329	237	253	155	167
A18_7	hatchling	270	286	289	311	304	318	270	290	294	294	131	139	193	213	237	237	192	206	308	308	170	192	137	151	216	232	385	389	241	241	155	167
A18_8	hatchling	270	278	311	315	304	318	270	290	290	306	95	111	193	229	237	249	214	246	308	308	170	170	137	151	216	232	329	385	241	241	145	155
A18_9	hatchling	270	286	289	311	304	318	270	290	294	306	131	139	193	229	237	249	214	246	308	316	170	170	133	167	236	240	329	385	241	241	159	167
B10_1	hatchling	244	270	303	327	318	326	270	298	290	298	91	111	209	233	225	255	194	232	304	336	184	188	121	137	216	240	357	381	233	249	155	159
B10_10	hatchling	244	270	303	311	300	308	270	310	290	290	111	119	197	229	225	255	194	218	304	320	184	188	137	151	216	236	357	381	233	249	151	151
B10_11	hatchling	244	262	311	327	308	318	294	306	262	310	111	111	197	233	233	241	194	214	304	304	*	*	137	137	240	248	329	365	233	269	155	159
B10_12	hatchling	270	292	289	327	308	326	270	310	290	298	111	119	229	233	225	233	210	218	304	336	174	192	121	137	216	240	357	381	233	253	151	151
B10_13	hatchling	262	292	*	*	308	318	262	262	262	274	111	111	209	233	*	*	194	226	304	304	*	*	129	137	216	236	329	357	*	*	151	155
B10_14	hatchling	244	262	311	331	308	318	270	306	262	310	107	111	197	233	241	255	210	226	304	308	184	192	129	137	236	248	357	365	233	269	151	155
B10_15	hatchling	270	292	303	331	300	318	270	298	262	290	91	111	197	209	233	255	194	232	304	320	174	192	121	147	216	240	349	357	233	253	151	155
B10_16	hatchling	276	292	311	331	308	318	270	306	262	310	111	111	197	233	233	241	194	214	304	304	184	192	137	137	240	248	329	329	233	241	151	163
B10_17	hatchling	270	292	303	331	308	326	294	310	262	298	91	111	209	233	233	255	194	218	304	336	174	184	121	147	216	236	349	357	233	249	151	155
B10_18	hatchling	244	270	303	327	308	326	270	298	262	290	91	111	209	233	233	233	194	218	304	320	188	192	121	137	216	240	329	349	233	249	151	151
B10_19	hatchling	270	292	303	335	300	308	270	310	262	290	91	111	197	229	225	255	210	232	304	336	174	184	137	151	216	240	357	381	233	253	151	159
B10_2	hatchling	244	262	289	327	308	318	290	294	262	292	107	111	197	233	241	255	210	214	304	308	184	184	137	137	236	248	329	357	233	269	151	155
B10_20	hatchling	244	270	303	327	300	318	270	310	262	290	111	119	209	233	233	233	194	232	304	336	188	192	147	151	216	240	329	349	233	253	155	159
B10_3	hatchling	270	292	303	327	300	308	270	310	290	290	111	119	197	229	225	233	194	232	304	320	184	188	121	137	216	236	329	381	233	253	151	155
B10_4	hatchling	276	292	311	327	308	308	270	306	262	292	107	111	197	233	241	255	210	214	304	308	184	184	129	137	236	248	329	357	233	241	151	155
B10_5	hatchling	244	270	289	331	300	318	270	298	262	290	91	111	229	233	225	255	210	218	304	320	174	184	121	147	216	236	329	381	233	253	151	159
B10_6	hatchling	244	270	289	327	308	326	270	310	262	290	111	119	197	209	225	255	194	218	304	320	184	188	121	147	216	240	357	381	233	249	151	159
B10_7	hatchling	276	292	289	327	308	308	270	306	262	310	111	111	197	197	241	255	194	214	304	308	184	184	137	137	240	248	357	365	233	269	151	155
B10_8	hatchling	270	292	303	331	300	308	294	310	290	298	111	119	197	229	233	233	210	232	304	336	184	188	121	137	216	236	329	381	233	253	151	155
B10_9	hatchling	244	270	303	331	318	326	294	298	262	298	111	119	209	233	233	233	210	218	304	336	188	192	137	151	216	240	329	349	233	249	155	159
B11_10	hatchling	*	*	*	*	292	312	262	262	272	272	91	111	193	221	*	*	*	*	*	*	*	*	117	117	244	244	*	*	*	*	159	159
B11_6	hatchling	266	280	289	311	304	318	270	286	262	298	131	135	193	213	233	233	202	226	304	316	184	188	129	137	228	240	361	365	237	245	145	167
B11_1	hatchling	266	268	315	319	300	308	270	294	286	290	111	131	193	221	229	237	198	212	304	316	188	200	129	151	216	244	329	365	237	245	163	167
B11_11	hatchling	262	304	307	315	304	304	286	298	262	290	111	131	229	233	217	233	226	226	304	316	184	188	137	141	216	236	329	353	237	257	155	167
B11_12	hatchling	296	304	*	*	292	300	262	270	286	302	107	131	193	229	221	233	200	226	276	312	170	188	133	151	228	252	329	353	237	241	151	167
B11_14	hatchling	258	304	315	327	300	304	270	270	286	290	131	131	193	229	233	237	206	226	276	276	180	188	133	137	228	248	329	353	237	241	155	167
B11_15	hatchling	268	304	311	319	304	308	290	290	262	290	111	131	221	233	229	237	212	226	304	316	188	200	129	151	216	248	329	365	237	261	155	163
B11_13	hatchling	266	280	289	315	296	300	270	298	286	302	131	143	197	233	221	233	198	214	276	304	188	188	141	151	216	220	353	369	237	253	167	167
B11_16	hatchling	280	304	289	311	304	308	286	306	286	296	131	143	193	197	229	237	210	226	304	340	170	184	141	151	216	220	365	381	237	245	159	167
B11_17	hatchling	266	286	307	311	296	300	286	286	262	298	131	139	193	229	217	233	226	226	276	304	170	188	141	151	228	236	365	373	237	257	163	167
B11_18	hatchling	266	292	307	311	296	304	286	306	286	302	127	127	193	197	221	237	198	214	276	340	170	188	141	151	216	220	353	369	237	253	155	167
B11_19	hatchling	280	304	289	315	296	304	286	298	286	302	127	127	193	197	221	237	198	210	276	340	170	188	129	151	216	220	365	369	237	253	167	167
B11_2	hatchling	280	304	289	311	296	304	286	298	262	302	127	143	221	233	229	233	198	210	304	340	170	188	141	151	220	228	353	381	237	253	155	159
B11_20	hatchling	292	304	289	311	296	304	286	298	262	296	127	143	193	197	229	237	214	226	276	340	170	184	137	141	220	228	365	381	237	253	159	167
B11_3	hatchling	266	280	289	315	296	300	270	298	262	296	127	131	193	197	229	233	198	214	276	340	188	188	129	151	220	228	353	381	237	253	159	167
B11_4	hatchling	266	292	289	311	304	308	270	298	262	302	127	143	193	221	229	233	198	210	304	340	170	184	129	151	216	220	353	381	237	245	155	167
B11_5	hatchling	280	304	289	311	300	308	270	298	262	296	127	143	193	221	229	237	210	226	276	304	184	188	137	141	220	228	353	381	237	245	159	167
B11_7	hatchling	292	304	307	315	296	304	286	298	262	302	127	131	197	233	221	237	214	226	276	340	188	188	141	151	216	220	365	369	237	253	155	167
B11_8	hatchling	266	292	289	311	296	304	286	306	262	302	127	143	221	233	229	233	198	214	276	304	170	184	137	141	220	228	353	381	237	253	155	167
B11_9	hatchling	268	304	311	327	304	308	270	294	286	290	111	131	193	225	229	237	198	212	276	316	184	188	129	137	216	244	329	353	237	245	163	167
B12_1	hatchling	270	278	319	335	322	334	294	298	272	298	91	143	217	221	229	229	202	214	316	336	166	184	117	151	236	248	361	385	241	249	133	163
B12_1	hatchling	256	270	331	335	318	334	294	298	272	290	115	131	193	221	229	229	198	202	316	336	166	184	117	141	236	248	337	385	241	249	133	163
B12_10	hatchling	270	278	303	331	312	322	274	310	290	290	91	143	193	221	229	229	198	214	316	336	174	188	117	141	216	236	337	385	241	241	155	167
B12_11	hatchling	270	278	303	331	318	334	298	310	272	298	91	115	197	217	229	229	198	202	316	336	166	184	117	141	236	248	337	385	241	249	155	167
B12_12	hatchling	256	270	331	335	312	322	274	310	272	298	115	131	217	221	229	245	198	198	276	316	166	184	147	151	216	232	361	385	241	245	155	163
B12_13	hatchling	256	270	319	335	322	334	274	310	290	290	91	115	217	221	225	245	198	214	276	316	166	184	117	151	216	236	357	361	241	241	133	163
B12_14	hatchling	270	278	303	319	312	318	274	294	290	298	131	143	193	197	229	229	198	202	316	336	174	184	117	141	232	248	337	357	241	269	133	163
B12_15	hatchling	270	278	303	319	312	318	294	298	290	298	115	131	197	217	225	229	198	202	316	336	166	188	147	151	236	248	337	385	241	241	155	167
B12_16	hatchling	256	270	331	335	318	334	274	294	290	290	131	143	193	221	225	245	198	198	316	336	174	184	141	147	216	236	357	361	249	269	155	167
B12_17	hatchling	256	270	303	331	312	318	294	298	290	290	91	143	193	221	229	229	202	214	276	320	166	184	141	147	236	248	337	385	241	269	155	163
B12_18	hatchling	256	270	303	331	312	318	298	310	272	290	91	143	197	217	225	245	198	214	276	316	174	184	147	151	216	236	357	361	241	269	155	163
B12_19	hatchling	270	278	303	319	312	322	294	298	272	298	131	143	193	221	229	245	198	202	276	316	166	188	117	141	232	248	357	361	241	241	155	163
B12_2	hatchling	270	278	303	319	318	334	274	294	290	290	91	143	193	197	229	245	198	198	276	316	174	184	141	147	216	236	361	385	241	241	133	163
B12_20	hatchling	256	270	319	335	312	318	274	310	272	290	115	131	197	217	229	245	198	202	276	316	166	188	117	151	236	248	361	385	241	241	155	163
B12_3	hatchling	270	278	319	335	312	322	274	310	272	290	115	131	193	221	229	229	198	214	316	336	166	188	147	151	216	232	337	357	241	249	133	163
B12_4	hatchling	256	270	319	335	318	334	274	294	272	298	*	*	193	221	225	229	202	214	276	316	166	184	117	141	*	*	*	*	*	*	*	*
B12_5	hatchling	270	278	331	335	312	322	294	298	272	298	115	131	217	221	225	229	202	214	316	336	166	184	117	141	236	248	337	385	241	269	155	163
B12_6	hatchling	270	278	319	335	312	322	274	310	272	298	131	143	217	221	225	229	198	202	316	336	174	184	147	151	232	248	337	357	241	241	155	163
B12_7	hatchling	256	270	303	331	312	322	294	298	272	298	91	115	217	221	229	229	202	214	316	336	166	184	117	151	216	236	361	385	241	249	133	163
B12_8	hatchling	256	270	331	335	318	334	298	310	290	290	91	143	193	197	225	245	202	214	276	316	174	188	147	151	232	248	357	361	241	241	155	167
B12_9	hatchling	256	270	319	335	318	334	294	298	272	298	131	143	193	197	225	229	198	214	276	316	174	188	147	151	216	236	337	385	249	269	133	167
B13_1	hatchling	260	280	307	315	300	326	302	318	290	298	131	131	193	237	229	229	202	210	308	320	184	196	117	137	228	248	349	353	249	249	117	163
B13_10	hatchling	266	276	289	315	304	326	274	298	290	306	131	131	193	229	217	229	196	202	308	320	178	184	117	137	216	232	349	353	237	249	159	159
B13_11	hatchling	260	276	289	303	304	326	274	318	290	298	115	119	193	229	217	229	196	202	276	308	178	184	121	137	228	232	353	381	237	249	159	159
B13_12	hatchling	266	276	289	315	304	326	274	318	290	298	119	131	193	237	229	229	196	202	308	320	184	196	117	147	216	232	353	381	237	249	117	159
B13_13	hatchling	266	276	289	315	296	304	298	302	290	298	119	131	193	229	229	229	196	218	276	308	178	184	121	137	228	248	349	353	237	249	117	159
B13_14	hatchling	260	280	307	315	304	326	302	318	290	298	115	119	217	229	229	229	202	210	276	304	184	196	117	137	216	248	349	353	237	249	159	159
B13_15	hatchling	266	276	289	315	300	326	298	302	290	298	119	131	193	237	229	229	202	210	308	320	178	184	121	137	216	248	353	381	237	249	117	159
B13_16	hatchling	266	280	289	303	296	300	298	302	290	298	131	131	217	237	229	229	202	210	304	320	184	196	117	137	216	248	349	357	249	249	117	159
B13_17	hatchling	266	276	303	307	304	326	274	318	290	306	131	131	193	229	229	229	196	218	304	320	184	196	121	137	228	248	353	381	237	249	117	163
B13_18	hatchling	260	276	289	303	296	300	274	318	290	306	119	119	217	237	217	241	196	202	276	304	184	196	117	137	216	248	357	381	249	249	159	159
B13_19	hatchling	260	276	303	307	300	326	298	302	290	298	119	131	193	229	217	229	210	218	308	320	184	196	117	137	228	232	353	381	249	249	117	163
B13_2	hatchling	260	276	303	307	304	326	302	318	290	298	115	119	217	237	229	241	202	210	308	320	178	184	117	137	228	232	349	357	237	249	117	159
B13_20	hatchling	266	276	289	303	300	326	274	298	290	306	115	119	217	229	217	241	210	218	276	304	178	184	117	147	228	232	357	381	249	249	117	163
B13_3	hatchling	266	276	289	303	300	326	274	298	290	298	115	131	217	229	217	229	210	218	276	308	178	184	121	147	228	248	353	381	249	249	117	163
B13_4	hatchling	260	280	289	303	304	326	274	298	290	298	115	131	193	229	229	229	196	218	308	320	178	184	121	147	228	248	349	353	237	249	117	159
B13_5	hatchling	260	280	303	307	296	300	302	318	290	298	115	119	217	229	229	241	202	210	308	320	178	184	121	137	216	232	349	357	237	249	117	159
B13_6	hatchling	260	280	303	307	296	304	298	302	290	298	131	131	193	237	217	229	210	218	276	304	184	196	117	137	228	248	353	381	237	249	117	159
B13_7	hatchling	260	276	289	315	300	326	274	318	290	298	115	131	193	237	217	229	210	218	276	304	184	196	117	137	228	232	353	381	249	249	117	159
B13_8	hatchling	266	280	303	307	296	300	302	318	290	306	115	119	217	237	229	241	196	218	308	320	178	184	121	137	228	248	349	357	237	249	117	163
B13_9	hatchling	260	276	289	315	304	326	274	298	290	298	115	131	217	229	217	229	196	202	304	320	184	196	117	147	216	248	353	381	249	249	159	163
B14_1	hatchling	266	280	289	323	304	318	290	306	292	302	107	151	221	229	213	245	196	200	304	312	166	192	133	137	220	272	357	389	241	249	141	151
B14_10	hatchling	268	280	289	323	304	318	290	298	292	302	123	135	221	229	241	241	196	200	304	312	174	180	129	137	240	272	349	365	241	249	117	141
B14_11	hatchling	266	280	311	323	304	318	290	306	292	298	135	151	217	221	213	241	190	196	304	312	174	180	129	147	228	240	349	389	241	249	117	167
B14_12	hatchling	266	280	289	311	304	318	290	306	292	298	107	151	217	221	241	241	190	190	304	312	166	192	129	147	220	272	349	389	241	249	117	167
B14_13	hatchling	268	280	289	323	304	318	290	298	292	302	107	151	217	221	241	245	190	196	276	304	166	192	129	137	240	272	349	365	241	249	117	141
B14_14	hatchling	268	280	311	323	304	318	290	298	290	298	135	151	221	229	213	245	190	190	276	304	180	192	133	147	220	272	357	365	241	249	117	167
B14_15	hatchling	*	*	*	*	304	318	290	306	292	298	107	151	217	221	213	245	*	*	*	*	166	174	*	*	220	272	357	393	233	241	141	151
B14_16	hatchling	*	*	*	*	304	318	290	306	290	302	107	151	221	229	241	241	*	*	*	*	*	*	*	*	220	272	357	365	241	249	117	167
B14_17	hatchling	268	280	289	323	304	318	290	306	292	298	123	135	221	229	213	245	196	200	304	312	180	192	133	137	220	228	357	389	241	249	117	167
B14_18	hatchling	266	280	289	323	304	318	290	298	290	302	135	151	221	229	241	241	190	196	276	304	174	180	133	147	228	240	349	365	241	249	117	167
B14_19	hatchling	266	280	289	311	304	318	290	298	290	298	135	151	221	229	241	245	190	190	276	304	166	192	133	137	228	240	357	365	241	249	141	151
B14_2	hatchling	268	280	*	*	304	318	290	306	292	302	107	151	221	229	213	245	190	196	304	312	166	174	*	*	228	240	357	389	233	241	117	167
B14_20	hatchling	266	280	289	289	304	318	290	306	292	298	107	123	221	229	241	245	190	190	276	304	166	174	129	137	220	228	357	365	241	249	141	151
B14_3	hatchling	268	280	289	311	304	318	290	306	292	302	107	151	221	229	213	241	196	200	304	312	166	192	133	137	240	272	349	389	233	241	117	141
B14_4	hatchling	*	*	*	*	304	318	262	290	292	302	107	123	193	221	213	245	*	*	*	*	166	192	*	*	220	272	*	*	241	249	117	167
B14_5	hatchling	266	280	289	289	304	318	290	306	292	298	107	123	221	229	241	241	196	200	276	304	166	174	129	137	240	272	349	365	241	249	117	141
B14_6	hatchling	268	280	289	323	304	318	290	306	292	302	123	135	221	229	213	241	190	190	276	304	174	180	129	147	220	272	349	389	233	241	117	141
B14_7	hatchling	268	280	289	289	304	318	262	290	290	302	107	151	221	229	241	241	196	200	304	312	166	192	129	147	220	272	349	365	233	241	117	141
B14_8	hatchling	268	280	289	289	304	318	290	298	292	302	135	151	217	221	213	241	190	200	304	312	180	192	129	137	240	272	349	389	241	249	117	141
B14_9	hatchling	268	280	311	323	304	318	290	298	290	302	135	151	221	229	213	241	190	200	304	312	174	180	129	137	220	272	349	389	241	249	117	167
C10_1	hatchling	270	276	289	323	322	330	302	306	262	306	111	131	197	209	225	233	192	226	276	324	180	200	121	137	244	248	337	349	237	245	159	167
C10_10	hatchling	270	296	289	319	330	334	270	302	286	290	131	135	197	209	233	241	192	218	276	324	170	200	133	137	228	248	373	413	245	253	159	167
C10_11	hatchling	260	296	303	319	330	334	270	318	262	306	111	131	197	209	225	233	218	226	276	324	180	200	121	137	216	228	349	349	245	253	167	175
C10_12	hatchling	260	276	303	319	308	334	302	306	286	290	131	135	213	241	225	233	192	226	324	332	170	184	129	133	216	244	349	349	253	265	167	175
C10_13	hatchling	260	276	289	319	308	322	270	318	262	286	131	135	197	213	225	233	192	226	308	332	180	184	121	137	216	244	349	349	237	265	159	167
C10_14	hatchling	270	296	289	319	322	330	270	318	262	306	111	131	197	213	225	233	192	218	276	308	170	200	129	133	228	248	337	373	237	265	159	167
C10_15	hatchling	260	276	303	323	308	322	302	306	286	290	107	111	209	241	233	241	218	226	308	332	180	200	133	137	216	228	373	413	237	245	167	175
C10_16	hatchling	260	296	289	323	308	334	302	306	262	306	107	111	209	241	233	241	192	226	324	332	180	200	121	129	216	244	337	373	237	245	167	175
C10_17	hatchling	270	296	289	323	330	334	270	318	262	306	107	135	209	241	233	241	192	218	324	332	180	200	129	133	228	248	349	349	245	253	159	167
C10_18	hatchling	260	276	289	319	308	322	270	318	262	286	107	135	209	241	233	241	192	226	324	332	170	200	133	137	244	248	373	413	245	253	159	167
C10_19	hatchling	260	276	289	319	308	334	302	306	290	306	107	111	209	241	225	233	192	218	276	324	180	200	129	133	244	248	337	349	245	253	167	175
C10_2	hatchling	260	296	303	323	308	334	270	302	262	286	107	135	197	209	225	233	192	218	324	332	170	184	129	133	228	248	349	349	237	245	159	167
C10_20	hatchling	270	296	289	319	322	330	306	318	290	306	107	111	197	213	225	233	192	226	324	332	180	200	121	137	244	248	349	349	237	265	167	175
C10_3	hatchling	270	296	289	319	322	330	270	318	286	290	111	135	197	213	225	233	192	226	324	332	180	200	133	137	244	248	337	349	237	265	167	175
C10_4	hatchling	260	276	289	323	308	322	270	318	262	306	107	111	197	209	225	233	192	218	276	308	170	200	129	133	216	228	337	349	237	245	167	175
C10_5	hatchling	260	276	289	319	308	322	270	318	262	306	107	111	213	241	225	233	192	218	276	324	170	200	121	129	216	244	373	413	237	245	159	167
C10_6	hatchling	270	296	289	323	308	322	270	318	286	290	107	111	213	241	233	241	192	226	308	332	180	200	121	129	216	244	337	373	245	253	167	175
C10_7	hatchling	260	296	303	319	308	334	302	306	290	306	111	131	209	241	225	233	218	226	324	332	170	200	121	137	216	244	337	349	253	265	159	167
C10_8	hatchling	260	276	303	319	308	334	270	318	262	286	107	135	197	213	233	241	218	226	308	332	180	184	121	129	216	228	337	373	237	245	167	175
C10_9	hatchling	270	296	289	323	322	330	306	318	262	306	107	111	213	241	233	241	192	218	308	332	180	200	129	133	244	248	337	373	237	245	159	167
C7_1	hatchling	260	276	303	307	296	300	274	318	290	306	115	119	217	229	229	241	202	210	308	320	178	184	117	147	216	248	349	357	249	249	117	163
C7_10	hatchling	266	280	307	315	296	300	302	318	290	298	115	119	217	237	217	241	210	218	276	308	178	184	117	137	228	248	357	381	249	249	117	159
C7_11	hatchling	266	280	303	307	300	326	274	318	290	306	131	131	217	229	229	241	210	218	276	308	184	196	121	137	228	248	349	353	237	249	117	163
C7_12	hatchling	260	276	289	315	304	326	274	298	290	306	119	131	193	237	229	241	196	218	304	320	178	184	121	137	228	248	349	357	237	249	159	163
C7_13	hatchling	260	280	307	315	304	326	274	298	290	306	115	131	217	229	217	241	202	210	308	320	184	196	117	147	216	248	349	357	237	249	117	163
C7_14	hatchling	*	*	*	*	*	*	262	262	272	274	123	123	193	221	229	229	*	*	*	*	*	*	*	*	220	220	*	*	237	237	159	159
C7_15	hatchling	266	276	289	315	296	300	302	306	290	298	131	131	217	229	229	229	196	202	276	304	178	184	121	147	216	232	349	353	249	249	159	163
C7_16	hatchling	260	280	289	303	304	326	298	302	290	306	115	131	217	237	229	241	210	218	276	308	178	184	121	147	216	232	349	357	249	249	117	163
C7_17	hatchling	266	276	289	303	304	326	274	318	290	298	119	131	217	229	217	241	196	202	304	320	184	196	117	137	216	232	349	357	237	249	117	159
C7_18	hatchling	260	276	289	315	304	326	274	298	290	298	131	131	193	237	229	229	196	202	308	320	178	184	121	147	216	232	349	353	249	249	159	159
C7_19	hatchling	260	280	289	303	304	326	298	302	290	298	115	119	193	237	229	229	196	218	304	320	184	196	117	147	228	248	349	357	249	249	159	159
C7_2	hatchling	260	280	303	307	300	326	298	302	290	306	115	119	193	229	229	229	196	202	308	320	178	184	121	147	216	248	349	353	249	249	159	163
C7_20	hatchling	260	276	289	303	296	304	298	302	290	298	131	131	193	237	217	229	210	218	276	304	178	184	117	137	228	248	353	381	237	249	117	163
C7_3	hatchling	266	280	289	303	296	304	274	318	290	298	131	131	217	237	217	229	196	218	276	304	184	196	121	137	228	232	349	353	237	249	117	159
C7_4	hatchling	*	*	*	*	292	292	262	274	272	272	119	119	197	221	229	229	*	*	*	*	*	*	117	147	*	*	*	*	*	*	*	*
C7_5	hatchling	266	280	307	315	304	326	274	298	290	298	131	131	193	229	217	229	196	218	276	304	184	196	117	137	216	248	353	381	249	249	117	159
C7_6	hatchling	266	276	289	315	300	326	274	298	290	306	115	119	217	237	217	241	202	210	276	308	178	184	121	147	216	248	357	381	249	249	159	159
C7_7	hatchling	260	276	289	315	296	304	274	298	290	306	115	131	193	237	229	229	210	218	276	308	178	184	117	147	228	248	357	381	237	249	117	159
C7_8	hatchling	266	280	303	307	296	304	302	318	290	306	115	131	193	229	229	229	196	202	276	308	178	184	117	147	216	248	349	353	237	249	117	159
C7_9	hatchling	260	280	303	307	296	304	274	302	290	306	119	131	193	229	229	241	210	218	276	308	178	184	117	137	228	232	349	357	249	249	117	163
C8_1	hatchling	276	276	289	301	312	318	282	314	262	278	123	123	217	229	217	233	214	230	328	332	166	184	133	133	220	252	329	365	241	249	155	159
C8_2	hatchling	276	276	301	307	300	312	286	294	306	310	123	135	209	229	213	217	226	230	312	328	166	184	133	159	220	252	349	365	241	245	159	163
C8_3	hatchling	256	278	289	331	308	318	286	294	262	306	103	135	217	229	233	241	214	230	328	332	166	170	117	159	220	220	329	357	241	245	155	159
C8_4	hatchling	256	276	307	331	300	312	282	286	278	310	123	135	213	217	213	217	214	238	328	332	166	184	133	133	220	244	349	365	241	245	155	155
CC5_1	hatchling	280	286	289	307	300	300	290	298	286	298	91	135	213	233	241	249	218	230	328	336	170	196	137	141	236	252	373	381	241	249	133	167
CC5_10	hatchling	*	*	*	*	*	*	*	*	*	*	91	135	213	221	237	241	*	*	*	*	*	*	137	141	240	248	*	*	233	241	133	141
CC5_11	hatchling	280	286	303	307	300	300	270	310	290	306	111	143	213	221	213	241	228	230	304	328	184	196	137	141	236	240	361	377	241	249	141	163
CC5_12	hatchling	286	286	289	301	308	312	298	310	290	298	111	135	229	233	213	241	228	230	276	336	170	196	133	137	240	248	361	385	245	249	163	167
CC5_13	hatchling	286	286	303	307	300	300	270	310	290	298	111	143	221	229	213	237	228	230	276	336	184	196	137	141	240	248	361	381	245	249	133	141
CC5_14	hatchling	280	286	303	307	300	308	290	298	290	298	111	135	229	233	213	237	228	230	328	336	184	184	137	141	240	248	373	377	245	249	141	163
CC5_15	hatchling	*	*	*	*	292	304	262	294	272	302	103	123	193	193	229	229	*	*	*	*	*	*	117	117	*	*	*	*	229	241	167	167
CC5_16	hatchling	*	*	*	*	292	292	262	262	262	290	91	91	193	221	*	*	*	*	*	*	*	*	117	141	*	*	*	*	*	*	*	*
CC5_17	hatchling	280	286	301	303	308	312	298	310	286	298	91	135	221	229	213	241	228	230	304	328	170	184	133	137	240	248	361	377	233	241	141	163
CC5_18	hatchling	280	280	303	307	308	312	270	310	286	306	111	135	213	233	237	249	228	230	304	328	184	184	133	137	240	248	373	377	233	241	133	167
CC5_19	hatchling	280	286	301	303	300	312	290	298	290	306	91	135	229	233	241	249	228	230	328	336	170	184	133	137	240	248	373	381	241	249	133	167
CC5_2	hatchling	280	286	301	303	300	312	270	310	286	298	91	135	221	229	213	241	228	230	304	328	170	196	137	141	236	240	361	381	233	241	133	141
CC5_20	hatchling	286	286	289	301	300	312	270	310	290	298	111	135	229	233	213	237	218	230	276	304	184	196	133	137	236	252	361	377	241	249	133	167
CC5_3	hatchling	286	286	289	301	300	300	290	298	286	306	111	135	229	233	241	249	228	230	276	304	184	184	137	141	236	240	373	381	233	241	133	167
CC5_4	hatchling	286	286	289	307	300	308	290	298	290	306	91	135	213	221	213	241	218	230	276	336	170	184	133	137	248	252	361	381	245	249	141	163
CC5_5	hatchling	286	286	303	307	300	308	270	310	290	298	111	135	213	221	213	241	218	230	276	336	184	184	133	137	248	252	361	381	245	249	133	167
CC5_6	hatchling	286	286	289	301	308	312	290	298	290	306	111	135	229	233	241	249	228	230	276	336	170	196	133	137	248	252	373	381	245	249	163	167
CC5_7	hatchling	280	286	303	307	308	312	270	290	286	298	91	143	213	233	237	249	228	230	276	304	170	184	137	141	240	248	373	377	233	241	133	167
CC5_8	hatchling	280	286	301	303	300	312	270	310	290	306	111	143	229	233	213	237	228	230	328	336	184	196	133	137	236	240	361	381	233	245	133	167
CC5_9	hatchling	280	286	289	307	308	312	270	290	286	298	111	135	213	233	213	237	228	230	304	328	184	184	137	141	236	240	361	381	233	245	133	141
CC6_1	hatchling	280	290	289	303	312	322	282	298	286	300	111	131	201	221	225	237	196	210	304	308	180	188	129	133	228	240	329	373	233	249	141	151
CC6_10	hatchling	276	280	311	315	318	322	294	314	286	300	127	147	201	221	225	237	190	198	304	308	188	188	133	137	216	220	329	373	233	249	151	167
CC6_11	hatchling	276	280	311	315	318	318	282	298	300	302	131	147	201	221	209	225	190	196	304	308	188	188	129	137	216	240	329	377	233	241	159	167
CC6_12	hatchling	*	*	*	*	*	*	*	*	*	*	127	127	193	221	*	*	*	*	*	*	*	*	*	*	216	240	*	*	249	249	159	167
CC6_13	hatchling	280	290	289	315	318	318	282	298	290	302	131	147	213	213	209	225	190	196	296	304	180	188	137	137	216	240	329	377	233	241	141	151
CC6_14	hatchling	280	290	289	303	318	322	298	314	286	300	111	127	213	221	225	237	190	198	304	308	180	184	129	137	216	220	329	373	233	249	151	167
CC6_15	hatchling	280	290	311	315	312	318	298	314	290	302	127	147	213	221	209	225	198	210	296	304	184	188	129	137	216	220	369	377	233	241	141	159
CC6_16	hatchling	276	280	303	311	312	322	298	314	290	302	111	127	213	213	237	241	198	210	296	304	180	184	129	137	216	220	369	373	233	241	151	167
CC6_17	hatchling	280	290	289	315	312	322	294	314	300	302	111	127	213	213	*	*	196	210	304	308	180	184	129	137	228	240	329	377	233	241	151	167
CC6_18	hatchling	276	280	289	303	312	322	282	294	290	302	131	147	213	213	237	241	190	198	304	308	180	188	129	137	216	220	369	373	233	241	141	159
CC6_19	hatchling	276	280	289	303	318	318	282	294	290	302	111	127	213	213	225	237	190	196	304	308	184	188	129	133	216	240	329	373	233	249	151	167
CC6_2	hatchling	280	290	289	303	318	318	282	298	300	302	127	147	213	213	209	241	190	196	304	308	188	188	133	137	228	240	369	377	233	241	151	167
CC6_20	hatchling	280	290	311	315	312	322	294	314	290	302	127	147	213	221	225	237	198	210	296	304	184	188	133	137	220	228	329	373	233	249	141	159
CC6_3	hatchling	280	290	289	315	318	318	298	314	286	290	131	147	201	213	237	241	190	196	296	304	188	188	133	137	216	240	369	373	233	241	141	151
CC6_4	hatchling	280	290	289	303	312	318	298	314	290	302	127	147	201	221	209	225	190	196	304	308	184	188	133	137	216	240	329	377	233	241	159	167
CC6_5	hatchling	276	280	311	315	318	322	282	294	286	290	111	131	213	213	209	241	196	210	304	308	180	184	129	133	228	240	369	377	233	249	159	167
CC6_6	hatchling	280	290	303	311	312	322	282	298	286	300	131	147	201	221	225	237	190	198	304	308	188	188	133	137	216	220	329	373	233	249	141	151
CC6_7	hatchling	280	290	289	315	318	318	282	298	290	302	127	147	201	213	225	237	196	210	304	308	188	188	133	137	216	240	329	373	233	241	141	151
CC6_8	hatchling	276	280	311	315	312	322	294	314	290	302	127	147	213	213	209	241	190	196	296	304	184	188	137	137	216	240	369	377	233	249	159	167
CC6_9	hatchling	276	280	*	*	312	322	282	294	290	302	111	127	201	221	209	241	190	198	296	304	180	184	129	137	216	220	369	377	233	249	141	151
D12_1	hatchling	286	300	319	319	312	312	298	302	262	302	95	131	233	241	233	245	192	218	304	320	180	180	137	147	216	232	345	389	237	265	151	163
D12_10	hatchling	280	286	311	323	296	300	302	310	262	302	95	131	213	233	233	249	194	218	304	312	180	184	117	137	232	236	369	389	237	265	151	163
D12_11	hatchling	256	280	319	323	296	312	298	310	262	290	135	139	233	241	241	249	194	218	304	312	180	188	137	147	216	232	329	369	237	245	141	163
D12_12	hatchling	280	286	311	319	300	312	298	310	262	302	135	139	233	241	241	245	192	218	304	312	180	184	137	147	216	232	369	389	245	253	141	163
D12_13	hatchling	286	300	311	323	296	312	310	310	262	302	95	139	213	217	241	245	194	214	304	312	180	188	117	137	216	248	369	389	237	245	151	163
D12_14	hatchling	286	300	311	323	300	312	302	310	262	302	135	139	213	233	241	245	194	214	304	312	180	188	117	121	236	248	369	389	253	265	151	151
D12_15	hatchling	256	300	319	319	296	312	302	310	262	302	95	139	217	241	241	245	194	214	304	312	184	188	121	147	216	248	369	389	237	245	151	151
D12_16	hatchling	256	300	319	323	296	300	310	310	262	302	135	139	213	233	233	245	192	218	304	312	184	188	137	147	232	236	345	389	245	253	141	163
D12_17	hatchling	286	300	319	319	296	312	310	310	262	290	131	135	213	233	233	245	192	214	304	320	180	184	121	147	236	248	345	393	237	265	141	163
D12_18	hatchling	256	280	319	323	300	312	298	310	262	302	95	139	213	233	233	245	192	214	304	320	184	188	121	147	236	248	345	389	253	265	151	163
D12_19	hatchling	280	286	319	323	312	312	298	310	262	290	95	131	233	241	233	245	192	214	304	320	180	180	121	147	236	248	345	389	237	245	141	151
D12_2	hatchling	256	280	319	323	296	300	310	310	262	290	131	135	213	217	233	249	194	218	304	320	180	184	117	121	216	232	329	345	245	253	141	163
D12_20	hatchling	256	300	319	319	312	312	298	302	262	302	95	131	233	241	233	249	192	214	304	320	180	184	117	137	232	236	329	345	237	265	151	151
D12_3	hatchling	256	280	311	323	300	312	310	310	262	302	95	131	217	241	233	249	192	214	304	320	180	184	117	137	232	236	329	345	245	253	141	151
D12_4	hatchling	280	286	319	323	312	312	298	310	262	302	135	139	233	241	233	245	192	214	304	320	180	180	137	147	216	248	345	389	253	265	151	163
D12_5	hatchling	256	280	311	323	300	312	298	310	262	290	135	139	233	241	233	249	192	218	304	320	180	188	137	147	216	232	345	389	245	253	141	151
D12_6	hatchling	286	300	311	319	296	300	298	302	262	290	95	131	233	241	233	245	192	218	304	312	180	184	121	147	232	236	345	389	237	245	151	151
D12_7	hatchling	270	286	289	319	304	312	286	310	262	302	95	107	221	233	229	241	194	204	304	304	178	184	117	121	216	256	345	381	253	265	145	151
D12_8	hatchling	256	280	311	319	296	312	302	310	262	302	95	139	213	233	241	249	192	214	304	320	184	188	121	147	236	248	329	369	253	265	141	163
D12_9	hatchling	280	286	319	323	300	312	302	310	262	302	135	139	217	241	233	245	194	214	304	320	180	188	121	147	216	248	369	389	253	265	151	151
F15_1	hatchling	262	276	289	303	300	308	290	302	262	294	103	143	201	221	237	261	214	240	312	316	170	184	129	147	236	240	337	349	241	241	141	159
F15_10	hatchling	262	270	289	303	308	322	290	302	290	294	91	143	217	225	237	249	214	240	312	316	170	184	137	147	240	256	349	365	241	241	163	163
F15_11	hatchling	270	276	311	319	308	322	294	302	262	306	91	143	217	221	237	249	206	240	304	312	170	184	129	129	240	256	349	365	241	261	141	163
F15_12	hatchling	262	270	311	319	308	322	294	302	290	306	91	143	217	221	241	249	206	236	304	312	170	184	137	147	236	244	349	365	241	249	163	163
F15_13	hatchling	276	276	289	303	300	312	294	298	262	294	91	143	217	221	241	261	214	236	304	312	170	184	129	137	244	256	329	337	241	241	159	163
F15_14	hatchling	276	276	311	319	308	322	290	298	262	294	103	143	201	221	241	261	214	236	304	308	170	184	129	147	244	256	337	349	241	249	141	159
F15_15	hatchling	258	262	289	311	308	322	290	306	290	290	91	143	217	237	233	261	206	222	308	312	184	184	129	133	236	252	333	337	241	257	141	171
F15_16	hatchling	276	276	303	311	308	318	294	306	262	306	99	143	217	237	233	261	206	222	308	308	184	184	133	147	236	252	333	337	257	261	141	179
F15_17	hatchling	262	270	303	319	312	322	290	298	290	306	103	143	201	221	237	261	206	236	308	316	170	184	129	147	244	256	349	365	241	249	141	163
F15_18	hatchling	262	276	303	311	312	318	290	306	262	306	99	127	217	237	233	249	206	222	308	308	188	200	129	133	252	256	333	365	241	269	141	179
F15_19	hatchling	270	276	289	311	300	312	294	298	262	306	91	127	217	225	241	249	206	240	304	312	170	188	129	129	236	240	329	365	241	241	163	163
F15_2	hatchling	276	276	289	303	300	312	294	298	262	294	91	127	201	221	241	249	206	236	308	316	170	188	129	147	236	244	329	365	241	241	141	163
F15_20	hatchling	276	276	311	319	312	322	294	298	290	306	91	143	201	221	241	249	206	240	308	316	170	184	129	129	236	240	337	349	249	261	141	159
F15_3	hatchling	*	*	*	*	*	*	294	298	*	*	*	*	*	*	*	*	*	*	*	*	*	*	*	*	*	*	*	*	209	209	*	*
F15_4	hatchling	262	270	303	319	308	322	294	298	290	306	91	127	217	225	237	261	206	240	304	308	170	188	129	129	236	240	337	349	241	249	141	163
F15_5	hatchling	276	276	289	311	312	322	290	302	290	294	91	127	217	225	237	261	206	236	304	312	170	188	137	147	236	244	337	349	241	249	159	163
F15_6	hatchling	262	276	303	319	300	308	290	302	262	294	103	127	201	221	241	261	214	236	304	312	170	188	129	129	244	256	329	337	241	241	159	163
F15_7	hatchling	276	276	289	303	308	322	294	298	262	294	91	143	201	221	237	261	206	236	304	308	170	184	129	137	244	256	337	349	249	261	163	163
F15_8	hatchling	262	270	289	303	308	322	290	298	290	306	91	127	201	221	237	261	206	236	304	312	170	188	129	147	236	244	337	349	249	261	163	163
F15_9	hatchling	270	276	289	303	300	308	290	298	290	294	103	143	217	221	237	249	206	236	304	308	170	184	129	147	244	256	337	349	241	241	159	163
F18_1	hatchling	278	286	301	303	300	308	270	286	290	310	135	139	217	221	213	221	182	192	320	328	184	204	117	133	220	244	329	333	249	257	151	171
F18_10	hatchling	*	*	*	*	292	312	262	262	302	302	115	123	193	221	*	*	*	*	*	*	*	*	117	133	*	*	*	*	*	*	151	151
F18_11	hatchling	262	264	323	335	300	308	286	290	290	310	115	139	193	217	213	241	182	192	304	320	170	204	141	167	220	236	329	369	245	257	151	151
F18_12	hatchling	278	286	301	303	300	308	290	298	290	310	115	139	193	217	221	237	182	214	304	320	184	204	117	133	220	244	333	373	245	257	151	171
F18_13	hatchling	262	264	303	323	304	318	290	298	290	310	115	123	193	217	221	237	192	222	320	328	170	184	117	133	220	244	333	373	249	257	151	171
F18_14	hatchling	262	264	303	323	300	304	270	298	290	310	123	135	221	237	213	241	214	222	320	328	170	184	117	141	220	236	329	369	237	249	151	171
F18_15	hatchling	278	286	303	323	300	308	270	286	290	290	115	139	193	237	213	221	182	214	304	320	170	184	141	167	220	244	329	333	237	249	151	171
F18_16	hatchling	278	286	301	335	300	308	290	298	290	290	135	139	221	237	221	237	182	192	304	320	184	204	117	133	220	244	333	373	249	257	151	171
F18_17	hatchling	*	*	*	*	292	308	*	*	*	*	*	*	*	*	*	*	*	*	*	*	170	184	117	141	220	220	*	*	*	*	151	155
F18_18	hatchling	278	286	323	335	304	318	270	286	290	290	115	123	217	221	221	237	192	222	320	328	170	184	117	133	220	244	333	373	237	249	151	171
F18_19	hatchling	262	264	323	335	308	318	290	298	290	290	123	135	193	237	221	237	214	222	320	328	184	184	117	133	220	236	333	373	237	249	151	171
F18_2	hatchling	278	286	301	335	300	308	286	290	290	310	115	123	193	217	213	241	182	214	304	320	170	204	141	167	220	236	369	373	249	257	151	151
F18_20	hatchling	278	286	301	335	300	304	286	290	290	310	115	123	221	237	213	241	214	222	320	328	184	184	117	141	220	236	329	369	249	257	151	151
F18_3	hatchling	262	286	301	335	300	304	286	290	290	310	115	139	193	217	237	241	182	214	304	320	170	204	117	141	220	244	369	373	245	257	151	151
F18_4	hatchling	262	264	301	303	308	318	286	290	290	290	115	139	221	237	237	241	192	222	304	320	184	204	141	167	220	244	329	369	237	249	151	151
F18_5	hatchling	278	286	323	335	304	318	270	298	290	310	115	123	217	221	213	221	182	214	320	328	170	184	133	167	220	236	329	333	237	249	151	151
F18_6	hatchling	264	278	323	335	300	304	286	290	290	290	135	139	193	217	221	237	214	222	320	328	184	204	133	167	220	236	329	333	245	257	151	151
F18_7	hatchling	278	286	303	323	300	308	290	298	290	310	123	135	221	237	221	237	182	192	304	320	184	184	117	141	220	244	333	373	237	249	151	171
F18_8	hatchling	264	278	301	335	308	318	270	286	290	290	123	135	217	221	221	237	192	222	320	328	184	184	117	133	220	236	333	373	237	249	151	151
F18_9	hatchling	262	264	323	335	304	318	270	286	290	290	135	139	193	237	213	241	182	192	320	328	184	204	133	167	220	244	329	369	245	257	151	151
F19_1	hatchling	276	296	289	301	292	312	262	298	288	298	115	127	213	225	213	229	218	240	312	328	166	170	117	141	216	216	333	353	237	257	155	163
F19_2	hatchling	256	296	301	315	292	312	298	310	292	310	99	107	213	233	213	245	218	240	304	312	166	180	117	141	216	216	353	381	237	245	155	163
F19_3	hatchling	256	264	289	301	304	312	262	298	298	310	99	127	209	225	229	233	192	194	312	328	166	180	117	141	216	236	333	357	237	257	151	155
F19_4	hatchling	256	264	289	323	304	312	298	310	298	310	99	107	209	233	229	233	192	240	304	312	180	188	117	141	216	236	357	381	237	245	151	155
F19_5	hatchling	256	264	289	301	304	312	298	310	288	298	*	*	209	229	233	245	218	240	312	328	166	180	121	129	216	216	*	*	237	257	*	*
F20_1	hatchling	262	270	289	311	296	304	294	306	262	306	127	139	221	237	233	245	200	222	312	328	170	180	117	151	228	244	329	373	245	249	155	163
F20_10	hatchling	270	276	311	323	304	326	294	306	262	306	127	139	233	237	233	237	216	222	328	336	170	170	117	151	228	244	357	393	245	249	155	155
F20_11	hatchling	262	270	311	323	304	326	286	294	286	298	139	143	225	233	233	237	200	200	328	336	170	170	117	151	244	244	329	357	245	261	155	179
F20_12	hatchling	270	276	289	307	296	300	298	306	286	298	123	127	221	237	233	245	200	216	304	336	170	180	117	129	236	244	329	357	245	261	155	155
F20_13	hatchling	262	270	289	307	296	304	298	306	298	306	123	143	221	225	233	245	216	222	304	312	170	170	117	151	228	236	373	393	245	249	155	155
F20_14	hatchling	270	276	289	311	296	304	286	298	262	286	127	139	221	237	233	245	200	216	304	312	170	180	129	151	236	244	329	373	245	249	163	179
F20_15	hatchling	270	276	289	307	296	300	286	298	298	306	127	139	233	237	233	237	200	216	328	336	170	170	117	129	244	244	329	357	245	261	155	155
F20_16	hatchling	270	276	311	323	300	326	286	298	262	306	127	139	221	225	233	245	200	200	304	336	170	170	117	117	236	244	329	373	245	261	163	179
F20_17	hatchling	270	276	289	307	296	300	286	294	262	306	123	143	225	233	233	245	200	222	304	336	170	180	129	151	228	244	329	373	245	261	155	163
F20_18	hatchling	262	270	311	323	300	326	286	294	298	306	123	143	225	233	233	237	216	222	328	336	170	170	117	151	228	244	329	357	245	249	163	179
F20_19	hatchling	270	276	289	311	296	300	286	294	298	306	139	143	221	237	233	245	204	222	304	312	170	170	117	129	228	244	373	393	245	249	155	155
F20_2	hatchling	262	270	307	323	296	300	298	306	286	298	123	143	233	237	233	245	200	222	304	336	170	170	129	151	228	244	329	373	245	249	155	163
F20_20	hatchling	270	276	289	311	296	300	286	294	298	306	*	*	221	225	233	237	216	222	328	336	170	170	117	151	228	244	*	*	245	261	155	163
F20_3	hatchling	270	276	311	323	300	326	286	294	262	306	139	143	221	237	233	237	216	222	304	336	170	170	117	151	228	236	329	357	245	261	155	155
F20_4	hatchling	262	270	311	323	296	304	286	298	286	298	123	127	221	225	233	237	200	200	328	336	170	170	117	117	228	244	357	393	245	249	155	155
F20_5	hatchling	262	270	311	323	296	300	298	306	262	286	139	143	221	237	233	237	200	200	328	336	170	180	117	117	244	244	357	393	245	261	155	155
F20_6	hatchling	262	270	307	323	300	326	298	306	262	306	127	139	221	225	233	237	216	222	304	312	170	180	117	129	228	236	329	357	245	249	163	179
F20_7	hatchling	270	276	307	323	296	304	294	306	286	298	123	127	225	233	233	245	200	200	304	336	170	180	117	129	244	244	329	373	245	261	155	155
F20_8	hatchling	262	270	311	323	304	326	286	298	262	286	127	139	221	237	233	245	216	222	328	336	170	180	117	151	228	236	329	329	245	249	163	179
F20_9	hatchling	262	270	307	323	304	326	294	306	298	306	123	143	221	237	233	237	200	200	304	312	170	170	117	117	236	244	329	357	245	261	155	155
F21_1	hatchling	264	280	289	307	312	334	290	302	262	300	119	127	193	213	233	237	206	214	320	328	178	180	129	129	216	256	353	369	249	249	155	155
F22_1	hatchling	238	280	297	303	308	308	290	290	294	306	131	135	213	233	229	261	192	214	304	328	166	174	137	147	220	248	349	361	225	249	145	151
F22_10	hatchling	264	278	297	303	308	338	302	314	294	306	111	131	213	233	229	229	210	214	304	304	166	174	121	147	240	248	349	361	249	249	145	151
F22_11	hatchling	238	264	303	311	308	338	290	302	290	306	111	111	213	225	229	229	192	214	304	304	178	180	121	147	240	248	349	361	249	249	151	159
F22_12	hatchling	238	264	301	311	308	308	290	302	294	306	131	135	213	225	229	261	192	218	304	328	166	174	137	147	232	240	349	361	225	249	151	159
F22_13	hatchling	238	280	297	303	308	308	302	314	294	298	111	135	213	225	213	261	210	214	304	304	166	174	137	147	220	248	349	373	225	249	145	151
F22_14	hatchling	238	264	297	301	308	338	290	290	290	306	111	135	213	233	229	261	192	218	304	304	166	178	121	147	232	240	349	361	225	241	145	151
F22_15	hatchling	264	278	301	311	308	338	290	314	290	306	131	135	213	225	213	229	210	218	304	328	166	174	137	147	220	232	349	373	225	241	145	151
F22_16	hatchling	278	280	297	301	308	308	290	314	294	306	111	135	213	225	213	229	192	214	304	328	166	178	137	147	232	240	349	373	225	241	145	159
F22_17	hatchling	238	280	297	303	308	308	290	302	294	306	111	131	213	233	229	229	210	218	320	328	174	180	137	147	232	240	349	361	225	249	145	151
F22_18	hatchling	238	280	303	311	308	308	290	302	294	306	111	131	213	225	229	237	192	214	304	328	174	180	137	147	232	240	349	361	225	241	145	159
F22_19	hatchling	264	278	303	311	308	308	290	314	290	298	111	111	213	225	213	261	192	214	304	304	174	180	137	147	220	248	349	373	249	249	145	151
F22_2	hatchling	238	280	297	303	308	308	302	314	294	306	111	131	213	225	213	229	192	214	304	304	174	180	121	147	220	248	349	373	249	249	151	159
F22_20	hatchling	238	264	297	301	308	308	290	290	290	298	111	131	213	225	213	261	210	214	304	328	174	180	137	147	220	248	349	373	241	249	145	159
F22_3	hatchling	278	280	301	311	308	308	290	290	294	298	111	135	213	225	213	229	192	214	304	328	166	178	121	147	220	248	349	373	225	241	145	159
F22_4	hatchling	238	280	301	311	308	308	290	314	290	298	111	131	213	225	213	261	210	218	304	328	174	180	137	147	232	240	349	373	225	241	145	151
F22_5	hatchling	238	280	297	303	308	338	290	314	290	298	111	131	213	225	213	229	210	218	304	304	166	178	121	147	220	232	349	373	225	249	151	159
F22_6	hatchling	238	280	301	311	308	308	290	314	290	306	131	135	213	225	213	229	210	214	304	304	166	174	137	147	220	248	349	373	249	249	159	159
F22_7	hatchling	278	280	297	301	308	338	290	290	290	298	111	135	213	233	229	261	192	214	304	328	166	174	137	147	220	232	349	361	225	249	145	151
F22_8	hatchling	278	280	297	301	308	308	302	314	290	298	111	131	213	225	213	229	210	218	304	328	174	180	121	147	220	248	349	373	241	249	145	151
F22_9	hatchling	238	264	301	311	308	308	302	314	290	306	131	135	213	233	229	261	210	218	304	304	166	174	137	147	220	232	349	361	225	241	145	151
G25_1	hatchling	264	276	289	315	308	318	290	306	262	290	119	127	221	237	233	241	202	214	304	320	196	200	129	141	216	220	349	377	241	249	159	187
G25_10	hatchling	264	278	289	315	312	318	290	306	290	290	119	119	237	237	229	245	202	210	304	304	180	188	137	141	216	220	377	381	257	265	141	163
G25_11	hatchling	264	276	307	315	308	308	290	310	262	306	127	127	221	221	229	245	206	214	304	304	196	200	133	137	216	228	377	381	257	265	159	187
G25_12	hatchling	264	278	307	315	308	318	290	310	262	306	127	127	221	237	229	233	202	214	304	320	196	200	129	133	216	220	329	381	241	257	141	163
G25_13	hatchling	264	278	289	315	312	318	290	306	306	306	119	127	221	221	229	233	206	214	304	304	196	200	129	133	216	228	329	381	249	265	141	159
G25_14	hatchling	*	*	*	*	*	*	262	310	272	290	*	*	*	*	*	*	*	*	*	*	*	*	*	*	220	220	*	*	*	*	*	*
G25_15	hatchling	264	278	307	307	308	308	290	306	290	290	127	127	221	221	241	245	202	214	304	304	196	200	129	133	220	232	377	381	257	265	141	163
G25_16	hatchling	264	278	307	315	308	312	290	306	306	306	127	127	221	221	229	245	206	214	304	304	196	200	129	133	228	232	377	381	249	265	141	163
G25_2	hatchling	264	278	289	307	308	308	290	310	290	290	119	119	221	237	229	245	206	210	304	304	188	200	133	137	228	232	377	381	241	257	163	187
G25_3	hatchling	264	278	307	307	308	312	290	310	290	290	119	127	221	237	233	241	202	210	304	320	196	200	133	137	228	232	329	349	249	265	163	187
G25_4	hatchling	264	276	307	307	308	312	290	310	290	290	127	127	221	237	229	245	202	214	304	320	196	200	133	137	216	220	377	381	249	265	159	187
G25_5	hatchling	264	278	307	315	308	312	290	306	262	290	119	127	221	237	233	241	206	210	304	304	196	200	129	141	216	228	329	349	241	249	141	159
G25_6	hatchling	264	276	307	315	308	312	290	306	262	290	119	127	221	237	229	245	206	210	304	320	188	200	129	133	216	228	377	381	249	257	141	159
G25_7	hatchling	264	276	289	307	308	308	290	306	290	290	127	127	221	237	233	241	206	214	304	320	196	200	129	133	216	220	329	349	257	265	163	187
G25_8	hatchling	264	278	289	307	308	312	290	310	262	290	127	127	221	237	229	245	202	214	304	304	196	200	129	141	220	232	377	381	249	265	163	187
G25_9	hatchling	264	278	289	307	308	318	290	310	262	290	119	119	221	221	229	245	206	214	304	304	180	196	133	137	228	232	377	381	241	257	159	187
G26_1	hatchling	264	266	289	311	292	330	282	306	262	294	95	119	205	233	237	241	206	244	296	304	170	188	117	129	240	244	353	361	245	245	163	167
G26_10	hatchling	266	278	311	331	300	330	282	318	288	294	95	119	205	233	237	237	206	244	296	304	188	192	129	141	232	240	353	361	241	245	159	163
G26_11	hatchling	*	*	*	*	*	*	*	*	*	*	*	*	*	*	*	*	*	*	*	*	*	*	*	*	*	*	*	*	*	*	*	*
G26_12	hatchling	264	266	311	331	292	312	282	318	288	298	111	131	193	233	213	237	194	218	296	304	184	192	133	141	232	240	361	361	241	269	163	167
G26_13	hatchling	264	300	315	331	292	312	306	318	262	298	95	119	205	233	213	237	194	206	296	304	170	188	117	133	240	244	361	361	241	269	159	167
G26_14	hatchling	266	278	311	331	292	312	282	282	262	298	95	115	205	233	213	241	206	244	276	304	170	184	129	141	240	244	361	361	245	269	159	167
G26_15	hatchling	264	266	315	331	300	330	282	282	288	298	111	131	193	233	237	237	194	206	296	304	170	184	117	133	232	240	353	361	245	245	159	167
G26_16	hatchling	266	278	315	331	292	312	282	306	288	298	119	131	205	233	237	237	218	244	296	304	184	192	117	129	232	244	353	361	245	269	159	159
G26_17	hatchling	266	300	289	289	292	330	*	*	*	*	95	111	*	*	*	*	194	218	296	296	170	184	133	141	220	244	353	361	241	241	159	159
G26_18	hatchling	264	266	289	315	292	312	282	282	288	294	119	131	193	233	213	237	206	244	296	304	188	192	117	133	240	244	361	361	241	269	159	167
G26_19	hatchling	*	*	*	*	*	*	*	*	*	*	*	*	*	*	*	*	*	*	*	*	*	*	*	*	*	*	*	*	*	*	*	*
G26_2	hatchling	278	300	289	311	300	330	282	306	262	294	119	131	205	233	213	237	218	244	276	304	170	188	117	129	244	244	361	361	245	245	159	167
G26_20	hatchling	264	300	289	311	292	330	282	306	288	298	111	131	205	233	237	241	194	206	276	304	184	192	117	133	240	244	353	361	241	245	159	159
G26_3	hatchling	264	266	311	331	300	330	306	318	288	294	95	111	205	233	237	241	218	244	276	304	170	184	117	133	232	244	353	361	245	245	159	167
G26_4	hatchling	264	266	311	331	292	330	282	282	262	298	95	119	205	233	237	237	194	206	276	304	170	188	117	133	240	244	353	361	241	245	159	163
G26_5	hatchling	266	278	311	331	300	312	282	306	288	294	111	131	193	233	213	241	218	244	296	304	184	192	117	133	232	240	361	361	245	269	163	167
G26_6	hatchling	266	278	311	331	292	330	306	318	288	294	111	131	193	233	237	241	194	218	276	304	188	192	129	141	244	244	353	361	245	245	163	167
G26_7	hatchling	264	266	289	315	292	330	306	318	288	298	111	131	205	233	237	241	218	244	276	304	184	192	133	141	232	244	353	361	245	269	159	159
G26_8	hatchling	264	266	315	331	292	330	282	306	262	294	95	111	193	233	213	241	206	244	296	304	184	192	117	133	232	240	361	361	241	269	159	159
G26_9	hatchling	264	300	289	311	292	312	282	282	288	294	111	131	193	233	237	241	206	244	296	304	184	192	133	141	232	240	353	361	245	269	159	159
G27_1	hatchling	264	292	289	319	304	308	286	310	262	310	111	115	209	217	221	229	206	210	308	312	166	170	137	147	232	240	361	389	241	253	155	183
G27_10	hatchling	264	286	311	327	308	312	282	310	262	294	115	115	209	217	213	241	210	248	308	312	166	188	147	147	240	244	333	385	241	249	155	183
G27_11	hatchling	266	292	289	327	308	312	286	310	290	310	115	115	217	217	221	229	206	220	308	312	170	188	137	137	216	232	361	385	237	249	159	175
G27_12	hatchling	*	*	*	*	292	312	*	*	272	302	111	151	*	*	221	233	*	*	*	*	*	*	137	147	*	*	*	*	*	*	159	159
G27_13	hatchling	264	292	311	319	304	308	282	310	262	294	115	131	209	217	221	229	220	248	304	320	170	188	137	147	240	244	329	361	241	253	159	175
G27_14	hatchling	264	292	311	319	304	308	286	310	290	310	115	131	217	221	213	241	206	220	308	312	170	170	137	137	240	244	329	333	237	249	155	159
G27_15	hatchling	266	286	289	327	308	312	286	302	290	310	115	131	217	221	213	221	220	248	308	312	170	170	137	137	240	244	329	333	237	249	155	159
G27_16	hatchling	264	292	289	319	308	312	286	310	262	294	115	115	209	221	213	221	206	220	308	312	170	170	137	147	216	232	329	333	241	249	175	183
G27_17	hatchling	264	286	289	327	304	308	282	302	262	294	111	115	217	217	213	221	206	210	304	308	166	188	147	147	232	240	329	333	241	253	175	183
G27_18	hatchling	264	292	311	327	304	308	286	302	262	310	115	115	209	221	221	229	220	248	308	312	170	170	137	137	240	244	329	361	241	253	155	183
G27_19	hatchling	264	292	289	319	304	308	282	310	262	310	115	131	217	217	221	229	210	248	304	308	170	170	137	147	216	244	329	361	241	253	159	175
G27_2	hatchling	264	286	289	327	308	312	286	310	290	310	115	115	209	221	213	221	206	220	312	320	170	188	137	147	232	240	333	385	237	249	155	183
G27_20	hatchling	264	286	289	327	308	312	286	302	290	294	115	131	209	221	229	241	220	248	304	308	166	188	137	147	240	244	361	389	237	249	155	183
G27_3	hatchling	266	286	289	319	308	312	286	302	262	310	111	115	209	221	221	229	206	210	312	320	166	188	137	147	232	240	361	385	241	253	159	175
G27_4	hatchling	264	292	289	327	304	308	286	310	262	294	111	131	209	221	229	241	210	248	304	320	166	170	147	147	232	240	329	361	237	253	155	159
G27_5	hatchling	264	292	311	319	304	308	286	302	262	310	115	131	209	217	229	241	220	248	308	312	170	170	137	147	240	244	361	385	237	253	155	159
G27_6	hatchling	266	286	311	319	304	308	282	310	290	294	115	115	209	221	213	221	206	220	304	320	170	170	137	137	232	240	329	333	237	253	155	159
G27_7	hatchling	266	286	311	319	308	312	282	310	262	294	111	115	217	221	229	241	206	210	304	308	166	188	137	147	216	232	361	385	237	249	159	175
G27_8	hatchling	266	292	289	319	304	308	286	310	262	294	111	131	217	217	229	241	220	248	304	308	170	170	137	137	216	244	361	385	237	253	175	183
G27_9	hatchling	264	292	311	319	308	312	286	302	262	310	111	131	209	217	213	221	206	220	304	320	166	170	137	147	232	240	329	333	241	249	155	159
G28_1	hatchling	260	280	289	307	318	318	294	302	286	304	91	131	217	229	233	233	200	218	304	308	170	188	137	137	224	248	329	329	241	249	151	159
G28_10	hatchling	260	262	303	307	300	318	294	302	298	306	91	139	197	217	229	255	200	218	304	308	166	170	137	141	244	248	329	353	241	249	151	159
G28_11	hatchling	280	286	289	289	300	318	294	294	298	306	91	139	217	229	229	255	200	218	304	308	166	170	141	141	244	248	353	373	233	249	159	183
G28_2	hatchling	280	286	289	289	318	318	294	302	298	306	131	139	217	229	229	233	200	214	308	308	166	170	137	147	224	224	329	353	241	249	133	171
G28_3	hatchling	280	286	289	289	318	318	294	302	286	304	131	139	197	217	229	255	192	214	304	308	166	170	141	147	224	248	353	373	241	249	133	151
G28_4	hatchling	280	286	289	307	300	318	294	294	298	306	91	139	197	217	233	255	192	218	308	308	166	170	137	141	224	224	329	373	241	249	133	151
G28_5	hatchling	260	280	303	307	300	308	274	302	286	306	91	131	197	217	233	255	200	214	304	308	170	188	137	137	224	244	329	373	241	249	133	151
G28_6	hatchling	280	286	289	289	308	318	274	302	286	304	131	139	217	229	229	255	192	218	308	308	166	170	137	141	224	224	353	365	233	249	151	159
G28_7	hatchling	260	280	303	307	308	318	294	302	298	306	131	139	217	229	233	233	200	214	308	308	166	170	137	137	244	248	329	353	233	249	133	183
G28_8	hatchling	280	286	289	303	300	318	294	294	298	304	131	139	197	217	233	255	192	214	304	308	166	170	141	147	224	224	329	373	233	249	151	159
G28_9	hatchling	262	286	303	307	318	318	294	294	298	304	91	91	197	217	233	255	200	214	308	308	170	188	141	141	224	244	329	373	233	249	151	159
G29_1	hatchling	250	278	311	335	308	312	290	306	302	306	127	147	213	221	241	249	206	222	308	328	184	188	141	141	216	232	329	353	233	233	171	179
G29_10	hatchling	250	278	303	311	318	330	306	314	306	314	127	143	221	229	233	249	206	222	276	328	184	188	141	141	216	232	353	361	233	249	151	171
G29_11	hatchling	250	286	311	335	318	330	290	310	302	306	127	143	221	229	233	241	206	222	308	328	170	184	141	141	216	232	361	389	233	249	151	167
G29_12	hatchling	250	286	303	311	318	330	290	310	306	314	131	147	213	229	241	241	202	214	308	328	166	188	141	155	244	252	329	381	233	233	171	179
G29_13	hatchling	250	278	303	311	308	330	290	310	302	306	131	147	213	221	241	241	206	222	276	328	166	170	141	155	232	252	329	389	233	241	151	167
G29_14	hatchling	270	278	311	335	312	318	310	314	302	314	127	147	213	229	233	241	202	214	276	328	166	188	141	155	244	252	361	389	233	249	167	179
G29_15	hatchling	270	286	311	335	308	312	310	314	302	314	127	143	213	229	233	241	202	222	308	328	170	184	141	155	244	252	361	389	233	233	151	167
G29_16	hatchling	270	286	303	311	312	318	290	294	302	302	127	147	229	229	241	249	202	222	308	308	184	188	141	155	244	252	329	389	233	233	167	179
G29_17	hatchling	270	286	311	335	318	330	306	314	302	306	127	147	221	229	233	241	206	222	276	308	166	188	141	155	232	252	361	389	233	249	151	171
G29_18	hatchling	270	278	311	335	308	330	290	306	302	306	131	147	213	221	233	241	202	222	308	308	184	188	141	159	216	232	361	389	233	249	151	167
G29_19	hatchling	270	286	311	335	308	312	290	310	302	314	127	147	213	229	233	249	206	214	276	308	184	188	129	155	216	232	353	361	233	233	151	167
G29_2	hatchling	250	278	311	335	308	330	306	314	302	314	131	143	229	229	233	241	206	222	276	328	170	184	141	141	216	232	361	389	233	249	151	171
G29_20	hatchling	250	286	311	335	318	330	290	306	306	314	127	147	213	221	233	241	202	214	276	328	166	188	129	155	216	244	361	389	241	249	171	179
G29_3	hatchling	250	286	311	335	318	330	310	314	306	314	131	143	221	229	241	241	202	214	276	328	166	170	141	141	244	252	329	389	241	249	167	179
G29_4	hatchling	250	278	311	335	318	330	290	306	302	302	127	147	229	229	241	241	202	222	308	328	184	188	129	141	232	252	329	389	233	249	167	179
G29_5	hatchling	250	278	303	311	308	312	310	314	302	306	127	143	221	229	233	241	202	222	276	328	170	184	141	141	244	252	361	389	233	249	171	179
G29_6	hatchling	270	286	303	311	318	330	310	314	302	314	131	147	213	229	241	241	206	222	308	328	166	170	129	155	216	232	329	389	233	249	167	179
G29_7	hatchling	270	286	311	335	308	312	290	310	302	306	131	143	213	221	241	249	206	214	308	308	166	170	141	155	232	252	329	353	233	241	151	171
G29_8	hatchling	270	278	311	335	308	330	310	314	302	306	131	147	213	229	233	249	206	222	276	328	166	188	129	141	232	252	361	389	233	233	151	171
G29_9	hatchling	270	278	311	335	308	312	306	314	302	314	131	143	213	229	233	241	202	214	308	308	166	188	141	155	216	244	329	389	233	233	151	167
G31_1	hatchling	276	278	289	331	308	318	282	314	306	310	103	135	209	213	213	241	226	238	312	328	166	170	133	159	244	252	349	357	241	245	155	159
G31_10	hatchling	276	278	289	301	300	312	282	286	262	306	103	123	209	213	213	217	214	230	312	328	166	170	133	133	220	220	329	365	241	245	155	163
G31_2	hatchling	276	278	289	301	312	318	282	286	262	306	103	123	213	217	233	241	226	230	312	328	166	170	133	159	220	252	329	357	241	245	155	163
G31_3	hatchling	270	276	289	301	308	330	282	294	290	310	99	123	213	213	213	241	202	214	304	312	166	178	117	159	220	220	349	353	237	249	141	159
G31_4	hatchling	256	278	289	331	308	318	294	314	262	278	123	135	213	217	213	241	214	230	328	332	166	184	133	133	220	220	349	357	241	245	155	159
G31_5	hatchling	256	276	307	331	300	308	282	286	262	278	123	135	209	213	217	233	226	230	332	336	166	184	117	159	220	220	329	365	241	249	155	159
G31_6	hatchling	276	278	289	331	308	318	282	286	278	310	123	135	217	229	233	241	226	238	312	336	166	184	117	159	244	252	329	357	241	245	155	159
G31_7	hatchling	276	276	289	301	308	318	286	294	306	310	123	135	209	229	213	241	226	238	312	336	166	184	117	159	220	252	349	357	241	249	155	163
G31_8	hatchling	276	278	301	307	300	308	294	314	262	278	103	123	213	217	213	241	226	238	312	328	166	170	117	159	244	252	329	357	241	249	155	155
G31_9	hatchling	256	276	301	307	308	318	282	286	262	278	103	127	217	229	213	217	214	230	332	336	166	170	133	133	220	244	329	365	241	245	155	155
H18_1	hatchling	270	278	303	311	308	312	290	310	302	314	131	147	221	229	233	241	202	214	276	308	166	188	129	155	216	244	329	389	233	249	167	179
H18_10	hatchling	250	278	303	311	312	318	290	306	302	302	131	147	213	221	233	249	206	222	276	328	166	188	129	155	216	232	361	389	241	249	171	179
H18_11	hatchling	250	278	303	311	312	318	290	310	306	314	131	143	213	221	233	241	206	214	276	308	166	188	141	141	216	232	353	361	233	249	151	171
H18_12	hatchling	250	278	311	335	318	330	290	310	302	302	127	147	213	229	241	249	206	214	276	308	184	188	129	141	232	252	329	353	241	249	151	171
H18_13	hatchling	270	278	303	311	308	330	306	314	306	314	127	147	213	229	241	249	206	222	276	308	170	184	129	141	216	232	353	361	233	241	151	171
H18_14	hatchling	270	286	311	335	318	330	290	306	302	306	131	143	213	221	233	249	206	214	308	308	166	170	141	141	232	252	361	389	233	233	167	179
H18_15	hatchling	250	286	311	335	308	312	310	314	302	306	127	143	221	229	241	241	206	214	276	308	170	184	141	155	232	252	329	393	233	241	171	179
H18_16	hatchling	250	286	303	311	318	330	290	306	306	314	131	147	221	229	233	241	202	214	276	308	166	188	129	141	216	244	329	389	233	249	151	167
H18_17	hatchling	250	286	311	335	308	312	290	306	302	306	127	143	221	229	241	241	202	214	276	308	184	188	129	155	216	244	329	389	233	233	151	167
H18_18	hatchling	270	278	311	335	312	318	310	314	302	306	127	143	213	229	241	249	206	222	276	328	170	184	129	141	216	232	353	361	241	249	167	179
H18_19	hatchling	270	278	303	311	308	312	310	314	302	306	127	147	221	229	233	241	206	222	276	308	184	188	141	141	232	252	361	389	233	233	151	171
H18_2	hatchling	*	*	*	*	*	*	262	262	272	272	127	143	193	221	229	229	*	*	*	*	*	*	141	141	*	*	*	*	*	*	167	167
H18_20	hatchling	270	286	311	335	312	318	306	314	306	314	131	143	213	229	233	241	206	214	276	308	166	170	141	155	216	232	353	361	241	249	151	167
H18_3	hatchling	250	278	311	335	312	318	310	314	306	314	127	143	213	229	241	249	202	214	276	328	166	170	141	155	244	252	329	353	233	249	167	179
H18_4	hatchling	250	278	311	335	318	330	310	314	306	314	127	147	229	229	233	249	202	214	308	308	166	188	141	141	244	252	353	361	241	249	171	179
H18_5	hatchling	270	278	303	311	318	330	290	310	302	306	127	143	213	221	233	241	206	222	308	328	166	170	129	141	216	244	353	361	241	249	151	167
H18_6	hatchling	270	286	303	311	318	330	310	314	302	314	131	147	221	229	233	241	202	222	308	328	166	170	141	155	244	252	361	389	241	253	151	171
H18_7	hatchling	266	270	303	311	308	312	290	306	302	314	127	147	193	229	233	249	206	222	276	308	184	188	129	141	244	252	353	361	233	233	167	179
H18_8	hatchling	*	*	*	*	312	312	262	262	272	272	91	147	217	221	229	229	*	*	*	*	*	*	129	141	*	*	*	*	*	*	167	179
H18_9	hatchling	270	286	303	311	318	330	306	314	302	314	127	147	193	229	241	249	206	214	308	328	184	188	141	155	216	232	329	353	241	249	151	167
H19_1	hatchling	256	258	289	303	312	322	282	306	290	292	95	123	193	229	233	241	198	218	308	308	174	188	137	137	256	260	329	381	237	245	159	167
H19_10	hatchling	256	258	289	307	308	334	282	306	284	296	95	123	205	221	241	249	218	222	304	308	174	188	117	147	232	252	329	381	245	249	151	159
H19_11	hatchling	258	276	289	303	308	322	270	306	284	296	95	123	205	221	249	255	194	198	276	304	178	188	117	137	256	260	329	349	245	249	159	159
H19_12	hatchling	256	258	289	303	312	322	270	306	292	296	95	103	205	229	241	249	194	198	308	308	174	178	137	137	252	256	329	381	237	237	159	159
H19_13	hatchling	276	276	289	307	312	322	270	306	290	292	95	103	205	221	249	255	198	218	304	308	174	178	117	137	252	256	329	349	237	245	151	167
H19_14	hatchling	256	258	289	303	312	322	282	306	284	290	103	119	205	221	241	249	218	222	308	308	178	178	117	147	232	252	365	381	245	249	159	159
H19_15	hatchling	276	276	289	307	308	322	282	306	290	292	95	123	193	229	233	255	198	218	276	308	178	188	117	137	256	260	349	365	237	237	151	159
H19_16	hatchling	256	258	289	307	308	322	270	306	284	290	103	119	193	221	233	241	194	222	276	308	178	188	117	137	232	252	365	381	237	249	159	167
H19_17	hatchling	276	276	289	303	308	322	270	306	284	290	119	123	205	221	233	255	218	222	308	308	174	178	137	147	232	252	349	365	237	249	159	167
H19_18	hatchling	256	276	289	307	308	334	282	306	290	292	103	119	205	229	233	255	218	222	276	308	178	178	117	137	232	260	349	365	237	249	151	167
H19_19	hatchling	276	276	289	303	312	334	270	306	284	296	95	103	193	221	233	241	194	222	276	304	178	188	137	147	232	260	329	381	245	249	151	159
H19_2	hatchling	276	276	289	303	312	322	270	306	290	292	95	123	205	221	249	255	198	218	276	304	174	188	117	147	256	260	329	349	245	249	159	159
H19_20	hatchling	258	276	289	307	308	334	270	306	290	292	119	123	205	221	241	249	218	222	308	308	174	178	137	147	232	252	329	381	237	237	159	159
H19_3	hatchling	258	276	289	307	308	334	270	306	284	290	119	123	205	221	249	255	194	198	308	308	174	178	117	137	256	260	329	349	237	237	151	159
H19_4	hatchling	256	258	289	303	312	322	270	306	284	296	95	103	193	229	233	241	194	198	276	304	174	188	137	147	252	256	365	381	245	249	159	159
H19_5	hatchling	256	276	289	307	312	322	270	306	292	296	95	123	193	221	241	249	218	222	308	308	174	188	137	147	232	260	329	381	245	249	151	167
H19_6	hatchling	258	276	289	307	312	322	282	306	284	290	119	123	205	229	249	255	194	222	304	308	178	178	137	137	232	260	329	349	245	249	159	159
H19_7	hatchling	256	276	289	307	312	334	270	306	292	296	103	119	193	229	241	249	198	218	276	304	178	178	117	137	252	256	329	381	237	245	151	167
H19_8	hatchling	256	276	289	307	308	334	270	306	290	292	103	119	193	221	233	241	194	222	276	304	174	178	137	137	252	256	365	381	237	237	151	167
H19_9	hatchling	276	276	289	303	308	334	282	306	284	290	95	123	205	221	249	255	198	218	276	308	174	188	137	147	252	256	329	349	237	249	159	159
H21_1	hatchling	264	270	311	311	304	322	294	298	298	310	127	131	217	237	233	245	192	206	316	336	170	184	129	151	216	260	349	377	245	253	155	167
H21_10	hatchling	264	270	311	311	304	322	290	298	290	290	127	131	237	237	233	245	206	230	316	320	166	184	137	155	228	260	349	377	245	253	141	163
H21_11	hatchling	264	266	293	311	322	334	290	298	290	290	127	131	237	237	233	245	192	236	316	320	170	184	137	151	228	260	377	381	253	253	155	167
H21_2	hatchling	244	266	311	311	322	334	290	298	290	310	127	131	237	237	233	241	206	230	276	336	166	184	129	151	228	248	381	393	245	245	163	167
H21_3	hatchling	264	266	293	311	322	334	290	294	290	310	127	131	217	237	241	245	206	230	316	336	170	170	137	151	216	248	349	393	253	253	141	163
H21_4	hatchling	264	266	293	311	304	322	290	298	298	298	127	131	233	237	233	245	192	206	316	336	166	184	129	155	228	260	349	377	245	253	141	163
H21_5	hatchling	264	270	293	311	304	322	294	298	290	310	103	127	233	237	233	241	230	236	316	336	170	170	129	151	216	260	381	393	253	253	163	167
H21_6	hatchling	264	270	293	311	304	322	290	298	298	310	103	127	217	237	233	233	192	206	276	336	166	170	137	155	216	260	377	381	245	253	141	155
H21_7	hatchling	244	270	311	311	322	334	290	298	298	298	103	127	233	237	233	245	230	236	276	336	170	184	137	155	228	260	349	377	245	253	155	167
H21_8	hatchling	244	260	*	*	*	*	262	262	262	290	91	123	*	*	225	237	206	216	*	*	*	*	137	137	*	*	*	*	*	*	*	*
H21_9	hatchling	244	270	311	311	304	322	294	298	290	310	127	131	233	237	241	245	192	206	316	336	166	184	129	155	216	260	349	393	245	245	163	167
H22_1	hatchling	278	280	303	311	300	312	294	310	298	298	123	135	193	233	237	245	206	210	304	328	170	178	129	129	252	256	361	401	237	257	151	155
H22_10	hatchling	252	278	303	323	300	308	294	310	290	298	99	135	193	233	233	245	206	232	304	328	170	180	137	137	216	256	329	353	237	257	159	171
H22_11	hatchling	252	278	303	311	308	308	294	306	290	306	99	135	193	233	233	245	206	210	304	328	170	178	129	137	216	256	353	361	241	245	151	155
H22_12	hatchling	278	280	303	323	300	312	290	306	298	306	99	135	213	233	233	251	206	210	308	332	170	180	129	137	248	252	329	401	237	257	151	155
H22_13	hatchling	256	280	311	323	308	308	294	306	290	306	123	135	193	233	233	245	206	232	308	328	170	178	129	137	216	248	353	361	237	241	155	171
H22_14	hatchling	252	256	311	311	308	308	294	310	290	298	123	135	193	233	233	251	206	210	304	332	170	178	137	137	248	252	329	353	241	245	151	155
H22_15	hatchling	256	280	311	323	308	312	290	310	290	298	99	135	213	233	241	245	206	210	308	332	170	178	137	137	252	256	361	401	237	241	159	171
H22_16	hatchling	252	256	311	323	300	312	290	306	290	306	123	135	193	233	233	245	206	210	304	328	170	178	137	137	216	256	329	401	237	257	151	155
H22_17	hatchling	278	280	311	323	308	312	290	306	290	298	123	135	213	233	237	251	206	232	304	328	170	178	129	137	252	256	329	353	241	245	159	171
H22_18	hatchling	256	280	311	323	308	312	290	306	290	306	99	135	213	233	237	245	206	210	308	332	170	180	137	137	252	256	361	401	241	245	155	171
H22_19	hatchling	252	256	303	311	300	312	294	310	298	298	123	135	193	233	233	245	206	232	304	332	170	178	129	129	216	256	329	353	245	257	159	171
H22_2	hatchling	252	278	311	323	308	308	290	306	298	298	99	135	193	233	233	245	206	232	304	332	170	180	137	137	216	248	353	361	245	257	159	171
H22_20	hatchling	256	280	303	311	300	312	294	306	290	298	123	135	193	233	*	*	206	232	304	308	178	180	137	137	252	256	329	353	237	245	159	171
H22_3	hatchling	256	280	311	323	308	312	290	306	298	298	123	135	193	233	237	251	206	232	308	328	170	178	129	137	216	256	329	401	241	245	151	155
H22_4	hatchling	252	278	311	323	300	312	290	306	290	306	99	135	193	233	237	251	206	232	308	332	170	180	129	137	248	252	329	401	237	257	151	159
H22_5	hatchling	252	278	303	323	308	308	290	310	290	306	123	135	193	233	237	251	206	210	308	328	170	180	129	137	216	256	329	353	241	245	159	171
H22_6	hatchling	256	280	303	323	308	308	290	306	290	306	123	135	213	233	233	245	206	232	308	328	170	180	129	137	216	248	353	361	237	241	159	171
H22_7	hatchling	256	280	303	323	300	312	290	306	290	306	123	135	213	233	233	251	206	232	308	328	170	178	129	137	216	248	329	401	237	257	151	155
H22_8	hatchling	252	256	311	323	300	308	294	306	298	298	123	135	193	233	233	245	206	210	304	332	170	180	129	129	216	248	353	361	237	257	159	171
H22_9	hatchling	252	256	311	323	308	308	294	310	298	306	99	135	213	233	237	245	206	232	308	332	170	178	129	129	248	252	353	361	241	245	151	155
H23_1	hatchling	278	290	281Cm	289	292	312	252Cm	290	274	294	99Cm	131	NullCm	221	241	245	200	212	328	345Cm	142Cm	174	NullCm	117	NullCm	244	354Cm	381	202Cm	237	151	151
H23_10	hatchling	278	290	281Cm	307	308	326	252Cm	290	270	290	99Cm	131	NullCm	221	241	245	212	236	328	345Cm	142Cm	174	NullCm	117	NullCm	216	354Cm	381	202Cm	237	151	203
H23_11	hatchling	278	290	281Cm	289	292	312	252Cm	286	274	290	87Cm	131	NullCm	213	241	241	212	236	320	361Cm	142Cm	174	NullCm	129	NullCm	244	358Cm	381	202Cm	245	155	203
H23_12	hatchling	278	290	281Cm	289	292	312	252Cm	286	270	294	87Cm	131	NullCm	213	241	245	190	236	320	345Cm	142Cm	174	NullCm	117	NullCm	216	354Cm	381	202Cm	245	155	155
H23_13	hatchling	278	290	281Cm	289	292	312	252Cm	286	274	290	87Cm	131	NullCm	213	241	241	190	236	328	361Cm	142Cm	170	NullCm	117	NullCm	216	358Cm	381	202Cm	237	155	203
H23_14	hatchling	278	290	281Cm	307	308	326	252Cm	286	274	294	99Cm	131	NullCm	213	241	245	190	200	320	361Cm	142Cm	174	NullCm	117	NullCm	216	354Cm	389	202Cm	245	151	203
H23_15	hatchling	278	290	281Cm	307	308	326	252Cm	290	274	290	87Cm	131	NullCm	213	241	245	190	200	320	345Cm	142Cm	170	NullCm	117	NullCm	216	354Cm	389	202Cm	245	151	203
H23_16	hatchling	278	290	281Cm	307	292	308	252Cm	290	270	290	99Cm	131	NullCm	213	241	245	190	200	320	345Cm	142Cm	170	NullCm	117	NullCm	244	358Cm	389	202Cm	237	151	203
H23_17	hatchling	278	290	281Cm	289	292	308	252Cm	290	270	290	87Cm	131	NullCm	221	241	245	190	236	320	361Cm	142Cm	174	NullCm	117	NullCm	244	354Cm	381	202Cm	245	151	203
H23_18	hatchling	278	290	281Cm	307	292	312	252Cm	286	274	290	99Cm	131	NullCm	221	241	241	212	236	320	345Cm	142Cm	174	NullCm	129	NullCm	244	358Cm	389	202Cm	245	155	203
H23_19	hatchling	278	290	281Cm	307	292	312	252Cm	290	274	290	99Cm	131	NullCm	221	241	245	212	236	320	361Cm	142Cm	170	NullCm	129	NullCm	216	358Cm	389	202Cm	245	151	203
H23_2	hatchling	278	290	281Cm	289	308	326	252Cm	286	274	294	87Cm	131	NullCm	213	*	*	200	212	320	345Cm	142Cm	174	NullCm	117	NullCm	216	354Cm	389	202Cm	245	155	203
H23_20	hatchling	278	290	281Cm	307	292	312	252Cm	290	270	294	87Cm	131	NullCm	221	241	245	190	236	328	361Cm	142Cm	170	NullCm	129	NullCm	244	358Cm	377	202Cm	245	151	203
H23_3	hatchling	278	290	281Cm	289	292	312	252Cm	286	270	294	87Cm	131	NullCm	221	241	241	190	236	320	361Cm	142Cm	170	NullCm	129	NullCm	244	358Cm	381	202Cm	237	151	203
H23_4	hatchling	278	290	281Cm	307	292	308	252Cm	286	270	290	87Cm	131	NullCm	221	241	245	*	*	328	361Cm	142Cm	174	NullCm	117	NullCm	216	358Cm	389	202Cm	237	155	203
H23_5	hatchling	278	290	281Cm	289	312	326	252Cm	286	274	290	87Cm	131	NullCm	221	241	241	212	236	320	361Cm	142Cm	174	NullCm	117	NullCm	244	358Cm	381	202Cm	245	151	203
H23_6	hatchling	278	290	281Cm	289	292	312	252Cm	286	274	290	87Cm	131	NullCm	213	241	241	190	200	328	345Cm	142Cm	170	NullCm	129	NullCm	244	358Cm	381	202Cm	245	155	203
H23_7	hatchling	278	290	281Cm	289	292	308	252Cm	286	270	294	99Cm	131	NullCm	213	241	245	200	212	320	345Cm	142Cm	174	NullCm	117	NullCm	244	354Cm	389	202Cm	237	151	203
H23_8	hatchling	278	290	281Cm	289	312	326	252Cm	286	270	290	99Cm	131	NullCm	221	241	241	200	212	320	361Cm	142Cm	170	NullCm	129	NullCm	216	358Cm	389	202Cm	245	155	203
H23_9	hatchling	278	290	281Cm	289	308	326	252Cm	290	270	294	87Cm	131	NullCm	213	241	241	190	236	328	361Cm	142Cm	170	NullCm	129	NullCm	216	358Cm	381	202Cm	237	151	203
H24_1	hatchling	278	278	*	*	296	308	*	*	290	302	*	*	197	221	229	229	*	*	*	*	*	*	*	*	*	*	*	*	*	*	163	167
H24_10	hatchling	268	276	311	311	308	318	270	298	298	298	107	127	197	237	233	241	226	230	312	324	184	192	117	137	260	260	329	377	249	253	167	187
H24_11	hatchling	278	278	303	319	312	318	298	298	294	298	107	127	217	221	237	237	210	216	312	324	180	184	117	137	252	260	329	349	241	253	175	187
H24_12	hatchling	278	278	303	311	308	318	298	298	294	298	107	131	197	217	237	237	216	230	304	312	192	200	137	137	240	260	329	349	249	253	163	175
H24_13	hatchling	278	278	311	311	308	318	298	298	294	298	107	131	197	217	237	237	210	216	304	312	192	200	137	137	240	252	329	349	241	241	163	167
H24_14	hatchling	268	278	303	319	312	318	298	306	298	298	107	131	221	237	237	241	216	230	312	312	192	200	117	137	240	260	349	377	241	249	163	175
H24_15	hatchling	268	278	303	311	308	318	270	298	294	298	107	127	197	217	233	237	216	230	304	312	184	192	117	137	240	260	329	349	241	253	175	187
H24_16	hatchling	278	278	303	319	312	318	298	306	298	298	131	131	221	237	237	241	210	226	312	312	180	200	117	137	252	260	329	377	241	249	163	175
H24_17	hatchling	276	278	303	319	312	318	270	306	294	298	107	131	197	217	237	241	216	230	312	324	184	192	117	137	240	260	349	377	241	249	163	167
H24_18	hatchling	268	276	311	319	312	318	298	306	294	298	107	131	217	221	233	241	210	216	304	312	192	200	137	137	252	260	329	377	241	249	163	175
H24_19	hatchling	276	278	311	311	312	318	298	306	294	298	127	131	217	221	237	241	210	216	304	324	180	184	137	137	260	260	349	377	241	253	167	191
H24_2	hatchling	268	278	311	311	308	318	298	306	298	298	107	127	197	237	237	241	210	226	312	312	180	184	137	137	240	252	329	377	249	253	167	187
H24_20	hatchling	276	278	303	319	308	318	270	298	298	298	131	131	221	237	237	237	226	230	304	324	180	200	137	137	240	260	329	349	241	253	163	167
H24_3	hatchling	268	278	311	319	308	318	270	306	294	298	127	131	197	237	237	237	210	226	304	312	180	200	117	137	240	260	329	349	249	253	175	187
H24_4	hatchling	268	278	303	311	312	318	270	306	298	298	131	131	197	217	237	241	226	230	304	324	180	200	117	137	240	260	329	329	241	253	163	167
H24_5	hatchling	268	278	311	311	308	318	270	298	298	298	131	131	197	217	237	241	210	216	304	324	180	200	137	137	240	252	329	377	241	241	175	187
H24_6	hatchling	268	278	303	311	308	318	270	298	294	298	127	131	221	237	237	241	210	216	312	312	184	192	137	137	240	252	329	377	241	249	163	175
H24_7	hatchling	278	278	311	311	308	318	270	306	298	298	107	131	197	217	237	241	216	230	304	312	192	200	117	137	240	260	349	377	241	253	175	187
H24_8	hatchling	268	278	303	319	312	318	298	298	298	298	127	131	197	217	237	237	210	226	304	312	180	184	117	137	240	252	329	329	241	241	175	187
H24_9	hatchling	276	278	311	311	308	318	298	306	298	298	127	131	217	221	237	241	226	230	304	324	180	184	137	137	252	260	349	377	249	253	163	175
H25_1	hatchling	256	260	*	*	292	308	262	262	*	*	127	131	193	221	229	229	*	*	*	*	170	200	129	133	220	236	365	365	*	*	163	175
H25_2	hatchling	264	270	307	315	308	312	306	306	262	262	127	135	209	237	229	241	202	202	304	304	188	200	129	133	220	220	349	377	249	249	159	175
H25_3	hatchling	*	*	*	*	296	312	*	*	*	*	91	127	193	221	225	229	*	*	*	*	*	*	129	133	*	*	*	*	*	*	159	159
H25_4	hatchling	270	270	*	*	292	318	262	262	262	302	119	131	197	221	229	229	*	*	*	*	*	*	133	133	*	*	*	*	*	*	159	163
H25_5	hatchling	264	264	319	319	*	*	262	306	262	274	119	131	*	*	*	*	200	202	304	304	170	180	133	137	216	228	*	*	249	249	159	175
H25_6	hatchling	264	270	307	315	288	318	262	262	*	*	119	135	209	237	229	241	202	202	304	304	188	200	129	133	216	220	*	*	249	249	163	175
I18_1	hatchling	266	270	289	307	304	322	294	310	290	290	119	119	213	221	217	245	192	202	312	332	170	188	129	151	244	248	329	353	241	245	155	163
I18_10	hatchling	258	292	*	*	288	300	290	294	290	294	111	123	213	225	217	241	202	202	304	312	166	170	117	129	240	248	329	365	241	245	163	191
I18_11	hatchling	270	276	303	307	304	308	266	294	290	302	123	131	213	217	217	241	194	218	304	312	166	170	129	129	248	256	365	381	241	245	155	191
I18_12	hatchling	262	270	289	307	304	322	294	310	290	290	119	119	209	221	245	249	194	224	304	332	170	170	117	133	224	244	329	353	241	245	155	155
I18_13	hatchling	258	270	303	307	288	300	266	294	290	294	111	123	221	225	241	249	194	218	312	312	170	180	117	129	244	256	329	353	241	249	163	191
I18_14	hatchling	276	292	303	307	288	300	266	294	290	302	119	131	217	221	217	241	202	202	308	312	180	188	117	129	240	248	329	365	241	249	155	191
I18_15	hatchling	270	276	303	307	300	308	266	294	290	302	111	119	213	217	241	249	202	218	312	312	180	188	129	129	244	256	329	353	245	249	155	191
I18_16	hatchling	270	276	307	331	300	308	290	294	290	294	111	123	221	225	241	249	202	218	312	312	170	180	117	129	248	256	365	381	241	245	163	191
I18_17	hatchling	258	270	303	307	304	308	266	294	290	294	111	123	221	225	241	249	194	202	308	312	170	180	117	129	240	248	329	353	245	245	145	163
I18_18	hatchling	276	292	307	331	288	304	290	294	290	294	123	131	217	221	241	249	202	202	308	312	166	170	129	129	240	248	353	381	*	*	163	191
I18_19	hatchling	262	270	289	307	300	322	294	310	290	290	99	119	209	213	217	245	192	202	304	304	170	170	117	133	224	244	329	353	241	245	155	155
I18_2	hatchling	256	270	303	307	304	308	290	294	290	294	111	123	213	217	241	249	202	202	312	312	170	180	129	129	240	248	329	353	241	245	145	155
I18_20	hatchling	270	276	307	331	304	308	290	294	290	294	119	131	217	221	217	241	202	202	308	312	166	170	129	129	240	244	329	365	241	249	155	191
I18_3	hatchling	244	270	307	307	300	318	294	294	290	292	119	127	213	229	217	229	202	218	304	320	188	196	129	147	244	244	329	365	241	241	155	159
I18_4	hatchling	244	270	307	315	304	318	294	302	290	290	119	127	213	229	217	229	198	202	312	320	170	170	113	117	244	248	329	365	241	241	155	159
I18_5	hatchling	258	292	303	307	288	304	266	294	290	302	119	131	221	225	217	241	194	202	304	312	180	188	129	129	240	244	329	353	245	249	163	195
I18_6	hatchling	270	276	303	307	300	308	266	294	290	302	119	131	217	221	241	249	194	202	304	308	180	188	117	129	240	248	353	381	241	245	145	163
I18_7	hatchling	258	270	303	307	304	308	290	294	290	302	123	131	213	225	217	241	194	218	304	312	166	188	129	129	248	256	365	381	241	245	163	191
I18_8	hatchling	258	270	303	307	304	308	266	294	290	294	111	123	213	225	241	249	194	218	312	312	170	180	129	129	244	256	353	381	245	245	145	163
I18_9	hatchling	276	292	303	307	300	308	290	294	290	302	111	119	217	221	217	241	194	218	304	308	180	188	117	129	248	256	365	381	241	245	155	191
I19_1	hatchling	264	278	297	301	308	308	302	314	294	298	131	135	213	233	213	229	192	218	304	304	174	180	121	147	232	240	349	373	225	249	159	159
I19_2	hatchling	238	280	303	311	308	338	302	314	290	298	131	135	213	233	213	261	192	218	304	328	166	174	121	147	232	240	349	373	225	249	145	151
I19_3	hatchling	278	280	297	303	308	338	290	290	290	298	131	135	213	225	213	229	192	214	304	328	174	180	121	147	240	248	349	361	249	249	151	159
I19_4	hatchling	278	280	303	311	308	308	290	314	294	306	111	131	213	233	213	229	210	214	304	304	178	180	121	147	220	248	349	373	249	249	159	159
I19_5	hatchling	238	280	303	311	308	338	290	290	294	298	111	131	213	225	213	261	210	218	304	328	166	174	121	147	232	240	349	361	249	249	145	159
I19_6	hatchling	*	*	*	*	*	*	*	*	*	*	111	111	*	*	*	*	*	*	*	*	*	*	*	*	*	*	*	*	*	*	145	145
I19_7	hatchling	*	*	*	*	*	*	*	*	*	*	131	135	*	*	*	*	*	*	*	*	*	*	147	147	*	*	*	*	*	*	*	*
I20_1	hatchling	*	*	*	*	*	*	262	290	*	*	103	131	*	*	229	249	*	*	*	*	*	*	133	141	244	248	*	*	*	*	151	155
I20_2	hatchling	258	270	289	293	296	312	290	298	302	310	123	131	205	229	217	241	212	242	276	304	170	184	129	137	236	248	389	389	245	245	155	159
I22_1	hatchling	266	280	315	319	296	296	290	310	290	298	103	123	213	221	241	245	198	198	304	308	166	184	113	141	236	244	329	329	237	241	155	159
I22_10	hatchling	266	280	293	307	296	296	306	310	290	298	103	123	205	213	225	233	198	198	276	304	180	184	137	159	236	244	329	329	237	253	133	155
I22_11	hatchling	270	280	315	319	322	330	290	294	298	298	103	123	205	213	225	233	194	198	304	308	170	180	113	137	232	240	329	329	237	253	133	155
I22_12	hatchling	270	280	307	315	322	330	306	310	290	298	99	123	213	221	233	245	198	202	304	308	166	184	141	159	236	244	329	329	241	249	133	155
I22_13	hatchling	266	278	293	319	296	322	294	306	298	298	99	123	213	221	233	245	198	198	276	304	180	184	141	159	236	240	329	329	237	241	117	133
I22_14	hatchling	270	280	293	319	296	330	290	310	290	290	99	131	213	221	241	245	198	202	304	308	166	170	141	159	236	240	329	329	249	253	155	159
I22_15	hatchling	270	278	307	315	296	296	294	306	290	290	99	123	205	213	233	245	194	202	304	308	166	170	141	159	236	244	329	381	241	249	155	159
I22_16	hatchling	270	278	293	319	322	330	294	306	290	298	99	123	213	221	225	241	194	202	276	304	166	170	113	141	236	240	381	381	241	249	117	133
I22_2	hatchling	266	280	307	315	296	296	290	310	290	290	103	123	205	213	225	241	194	198	304	304	180	184	137	159	232	244	329	329	237	253	117	159
I22_3	hatchling	270	278	293	307	296	296	290	294	290	290	99	123	205	213	233	245	194	202	304	308	170	180	113	141	236	240	329	329	249	253	117	159
I22_4	hatchling	270	278	315	319	322	330	306	310	290	298	103	123	205	213	241	245	198	202	276	304	170	180	141	159	236	240	329	381	241	249	117	133
I22_5	hatchling	270	280	315	319	296	330	290	294	290	290	103	123	205	213	233	245	194	198	276	304	170	180	137	159	232	240	329	329	249	253	117	159
I22_6	hatchling	266	280	307	315	322	330	290	310	290	298	103	123	205	213	225	233	198	202	276	308	180	184	141	159	236	244	329	329	241	249	117	159
I22_7	hatchling	270	280	293	319	296	296	290	294	298	298	103	123	205	213	241	245	198	198	304	308	170	180	141	159	232	240	329	329	249	253	133	155
I22_8	hatchling	270	278	293	307	322	330	294	306	290	290	99	123	213	221	233	245	194	202	276	308	166	184	141	159	236	244	329	329	241	249	117	159
I22_9	hatchling	270	280	293	307	296	296	294	306	290	290	103	123	213	221	241	245	198	198	304	304	180	184	141	159	232	240	329	329	237	253	155	159
I23_1	hatchling	260	300	289	315	292	312	286	314	290	294	91	135	193	241	229	245	200	206	300	328	178	184	133	147	228	240	393	401	241	253	155	163
I23_10	hatchling	260	300	289	327	292	318	286	314	282	294	123	127	193	241	221	221	198	226	300	304	180	184	133	147	228	228	369	397	241	245	155	163
I23_11	hatchling	260	278	289	331	318	326	286	314	282	294	127	135	193	233	221	229	198	200	304	304	170	180	133	147	228	232	393	397	245	253	151	163
I23_12	hatchling	276	300	289	327	312	326	306	314	282	294	127	135	229	233	221	229	198	200	304	328	170	180	129	147	228	232	393	397	245	253	151	163
I23_13	hatchling	260	300	289	315	292	312	286	314	282	294	91	123	193	233	221	245	200	206	300	304	178	184	133	147	228	240	365	369	241	241	155	163
I23_14	hatchling	260	300	289	315	318	326	302	306	290	306	91	135	229	233	229	245	206	226	304	304	178	184	129	147	228	228	365	393	245	253	155	179
I23_15	hatchling	260	300	289	327	292	312	306	314	282	306	123	127	193	241	221	245	206	226	304	304	180	184	133	147	228	240	365	369	241	245	155	179
I23_16	hatchling	260	300	289	327	312	326	302	306	282	294	123	127	193	233	229	245	198	226	304	304	180	184	129	147	228	232	369	397	241	253	155	163
I23_17	hatchling	260	300	289	327	312	326	302	306	290	294	127	135	193	233	221	245	200	206	304	304	170	180	133	147	228	240	365	393	241	241	151	179
I23_18	hatchling	260	300	289	315	292	318	302	306	290	306	91	135	229	233	221	221	206	226	304	328	170	180	129	147	228	240	369	397	241	253	155	179
I23_19	hatchling	260	300	289	315	292	312	306	314	282	294	123	127	193	241	221	229	206	226	304	328	178	184	129	147	228	228	393	397	241	241	151	163
I23_2	hatchling	260	300	289	315	292	318	286	302	282	294	127	135	229	241	221	229	200	206	304	328	178	184	129	147	228	240	393	397	241	245	151	163
I23_20	hatchling	276	278	289	327	312	326	306	318	282	306	91	123	229	233	221	245	206	214	300	304	178	184	133	147	228	240	393	397	241	253	155	163
I23_3	hatchling	276	278	289	315	292	318	286	314	282	306	123	127	193	233	229	245	200	206	304	328	178	184	133	147	228	240	365	393	241	245	151	163
I23_4	hatchling	260	300	289	315	318	326	306	314	282	294	127	135	229	241	221	245	198	226	304	304	170	178	129	147	228	232	365	369	245	253	151	163
I23_5	hatchling	276	300	289	327	318	326	302	306	282	306	91	123	193	233	221	221	198	226	300	328	178	184	133	147	228	232	393	397	245	253	155	179
I23_6	hatchling	260	278	289	327	292	318	286	302	290	294	91	123	193	241	229	245	206	226	304	328	178	184	133	147	228	240	365	393	245	253	151	179
I23_7	hatchling	260	300	289	315	292	312	286	302	282	294	91	135	193	233	221	221	200	206	304	304	170	180	133	147	232	240	369	397	241	245	155	163
I23_8	hatchling	260	300	289	315	318	326	286	302	290	306	123	127	229	233	229	245	200	206	304	304	180	184	133	147	228	240	393	397	245	253	151	179
I23_9	hatchling	276	278	289	327	318	326	286	302	282	306	127	135	229	233	221	229	198	200	304	304	170	180	133	147	228	228	393	397	241	253	151	163
J16_1	hatchling	278	286	319	319	292	312	290	302	298	306	127	139	209	225	217	237	194	226	276	340	184	184	117	117	240	252	329	381	237	241	159	159
J16_10	hatchling	254	286	289	319	292	308	290	302	298	306	111	139	209	225	217	237	194	206	276	276	184	188	121	141	216	256	329	417	237	241	159	179
J16_11	hatchling	268	278	289	301	292	308	286	306	302	306	115	127	209	213	217	221	198	206	276	276	170	188	117	141	216	252	329	381	233	237	159	171
J16_12	hatchling	254	268	289	319	292	308	286	290	298	302	127	139	209	213	213	237	194	226	276	316	184	184	117	121	240	252	357	381	233	237	159	171
J16_13	hatchling	254	268	319	319	292	312	290	302	302	306	115	127	209	225	217	237	194	206	276	316	170	184	121	141	240	256	329	381	233	237	159	179
J16_14	hatchling	278	286	319	319	292	312	302	306	298	302	111	115	213	245	217	237	194	226	276	316	170	188	117	117	216	252	329	381	237	241	159	179
J16_15	hatchling	268	278	289	301	292	308	286	306	306	306	115	127	209	213	213	221	198	206	316	340	170	184	121	141	216	256	329	357	241	241	159	179
J16_16	hatchling	268	278	289	319	292	308	286	290	298	306	115	127	209	225	213	237	198	226	276	316	184	184	117	121	240	252	357	381	241	241	159	159
J16_17	hatchling	268	278	301	319	292	312	290	302	298	306	111	139	213	245	213	221	194	226	276	276	184	188	117	117	216	256	357	417	233	241	159	159
J16_18	hatchling	254	268	289	319	292	312	302	306	298	302	115	127	209	213	217	221	194	226	316	340	170	184	117	121	216	256	329	417	233	237	171	179
J16_19	hatchling	278	286	289	319	292	312	286	306	306	306	111	115	225	245	213	221	198	206	276	316	170	188	117	117	240	256	357	417	233	241	159	171
J16_2	hatchling	268	278	319	319	292	312	286	290	298	302	111	115	209	225	217	221	198	226	316	340	170	188	121	141	216	252	329	417	233	237	159	179
J16_3	hatchling	268	278	301	319	292	308	302	306	298	306	115	127	225	245	213	237	198	206	276	340	170	184	121	141	216	256	357	417	233	241	171	179
J16_4	hatchling	254	268	289	301	292	312	290	302	298	302	111	139	209	225	217	237	198	206	276	316	184	188	117	117	240	256	329	381	233	241	159	179
J16_5	hatchling	254	268	289	319	292	308	302	306	302	306	127	139	225	245	213	237	198	226	316	340	184	188	121	141	216	252	329	417	233	237	159	159
J16_6	hatchling	254	286	289	301	292	312	286	290	306	306	115	127	225	245	213	237	194	226	276	276	170	188	117	141	216	252	357	381	233	237	171	179
J16_7	hatchling	268	278	289	301	292	308	290	302	306	306	127	139	225	245	213	237	194	206	276	276	170	184	117	121	240	252	357	381	233	237	159	171
J16_8	hatchling	278	286	319	319	292	312	290	302	298	302	111	139	225	245	217	237	198	206	316	340	184	188	117	117	216	256	329	381	233	241	171	179
J16_9	hatchling	268	278	301	319	292	312	286	306	306	306	127	139	209	213	213	237	194	226	316	340	184	184	117	121	216	256	357	381	233	241	159	179
J17_1	hatchling	278	300	289	315	308	334	290	306	288	292	127	135	205	213	233	237	206	222	304	352	196	204	117	137	216	220	361	397	245	253	155	159
J17_10	hatchling	262	278	289	315	300	308	290	290	262	310	99	123	205	217	237	255	206	222	304	352	170	196	129	137	216	220	329	337	237	245	145	155
J17_11	hatchling	262	278	289	323	300	334	290	290	288	310	99	123	205	217	233	237	206	222	304	352	170	196	117	137	216	220	361	397	245	253	155	159
J17_12	hatchling	262	290	289	315	300	334	270	306	262	310	99	135	205	213	233	237	200	206	304	352	170	204	117	137	224	252	361	397	245	253	155	159
J17_13	hatchling	262	290	289	323	300	308	270	290	262	292	99	123	205	213	233	237	200	206	304	352	170	170	129	137	224	252	337	397	237	253	145	155
J17_14	hatchling	262	278	315	323	300	308	270	306	288	310	123	127	193	213	233	237	200	206	304	304	170	170	129	137	224	252	361	397	245	253	155	159
J17_15	hatchling	262	290	315	323	300	308	290	290	288	310	123	127	193	217	237	245	200	206	304	352	170	170	117	129	220	224	329	361	237	253	155	159
J17_16	hatchling	290	300	289	315	300	308	270	298	288	292	99	135	205	217	237	255	206	222	304	352	170	204	129	129	216	252	329	337	245	253	155	159
J17_17	hatchling	290	300	315	323	308	308	270	306	288	292	99	123	193	213	237	255	200	206	276	352	170	170	117	129	220	224	329	337	245	245	145	155
J17_18	hatchling	262	290	289	323	308	308	270	290	288	310	127	135	205	213	233	237	206	222	276	352	170	204	117	137	216	220	361	397	245	245	145	155
J17_19	hatchling	290	300	315	323	308	334	270	306	262	292	127	135	193	213	233	237	200	206	276	352	196	204	129	129	216	252	337	397	245	253	155	159
J17_2	hatchling	290	300	289	323	300	308	270	306	262	310	123	127	193	213	237	255	206	222	276	304	170	196	117	129	216	220	329	337	245	245	155	159
J17_20	hatchling	278	300	315	323	300	308	270	290	288	292	99	135	193	217	237	255	206	222	276	352	196	204	117	129	216	252	361	397	237	245	155	159
J17_3	hatchling	290	300	289	289	308	308	290	290	288	310	99	135	193	213	237	255	200	206	304	352	170	204	129	129	224	252	329	361	237	245	155	159
J17_4	hatchling	290	300	289	315	300	308	270	290	262	292	99	135	205	213	233	237	206	222	304	304	170	204	129	129	220	224	361	397	237	245	155	159
J17_5	hatchling	290	300	289	323	*	*	*	*	288	310	123	127	193	193	233	237	*	*	276	352	170	196	129	129	252	252	361	361	237	237	145	155
J17_6	hatchling	262	290	289	315	308	308	290	290	262	292	99	123	193	217	237	255	200	206	304	304	170	170	129	137	216	252	329	361	237	245	155	159
J17_7	hatchling	278	300	315	323	308	308	270	290	288	292	99	123	205	213	237	255	206	222	304	352	170	196	129	137	220	224	337	397	237	245	155	159
J17_8	hatchling	262	278	289	323	308	308	270	306	288	310	99	135	193	217	233	237	206	222	304	304	170	204	129	129	216	220	361	397	237	245	155	159
J17_9	hatchling	262	278	315	323	308	308	290	306	288	310	99	123	193	217	233	237	206	222	276	304	170	196	129	137	216	252	337	397	245	245	155	159
